# Supplementary material for: 1-(2-Hy­droxy­eth­yl)-3-(3-meth­oxy­phen­yl)thio­urea
Source: Acta Crystallogr Sect E Struct Rep Online. 2010 Sep 4;66(Pt 10):o2487–8. doi: 10.1107/S1600536810034665 (PMC2983277; doi:10.1107/S1600536810034665)
Supplement: Supplementary file 1 [file e-66-o2487-sup1.cif]

##############################################################################
###                                                                        ###
###        Electronic paper (Acta Crystallographica Section E)             ###
###                                                                        ###
##############################################################################
#                                                                            #
# This CIF contains the data in a paper accepted for publication in Acta     #
# Crystallographica Section E. It conforms to the requirements of Notes      #
# for Authors for Section E, and has been peer reviewed under the auspices   #
# of the IUCr Commission on Journals.                                        #
#                                                                            #
# Full details of the Crystallographic Information File format               #
# are given in the paper "The Crystallographic Information File (CIF):       #
# a New Standard Archive File for Crystallography" by S. R. Hall, F. H.      #
# Allen and I. D. Brown [Acta Cryst. (1991), A47, 655-685].                  #
#                                                                            #
# The current version of the core CIF dictionary is obtainable from          #
# ftp://ftp.iucr.org/pub/cif_core.dic. The current version number is 2.4.    #
#                                                                            #
# Software is freely available for graphical display of the structure(s) in  #
# this CIF.  For information consult the CIF home page http://www.iucr.org/  #
# cif/home.html                                                              #
#                                                                            #
# This file may be used for bona fide research purposes within the           #
# scientific community so long as proper attribution is given to the journal # 
# article from which it was obtained.                                        #
#                                                                            #
##############################################################################
                                             
data_global
_audit_creation_method     'WinGX routine CIF_UPDATE'
_audit_conform_dict_name     cif_core.dic
_audit_conform_dict_version     2.3
_journal_date_recd_electronic     2010-08-24
_journal_date_accepted     2010-08-28
_journal_name_full     'Acta Crystallographica, Section E'
_journal_year     2010
_journal_volume     66
_journal_issue     10
_journal_page_first     o2487
_journal_page_last     o2488
_journal_paper_category     QO
_journal_coeditor_code     TK2706
_publ_contact_author_name     'Prof. Sung Kwon Kang'
_publ_contact_author_address
;
Department of Chemistry
Chungnam National University
Daejeon 305-764
Korea
;
_publ_contact_author_email     skkang@cnu.ac.kr
_publ_contact_author_fax      8E307(4)
_publ_contact_author_phone      8E307(4)
_publ_section_title
;
1-(2-Hydroxyethyl)-3-(3-methoxyphenyl)thiourea
;
loop_
    _publ_author_name
    _publ_author_address
    'Choi, Hyeong'
;
Department of Chemistry,
Chungnam National University,
Daejeon 305-764,
Republic of Korea
;
    'Shim, Yong Suk'
;
Department of Chemistry,
Chungnam National University,
Daejeon 305-764,
Republic of Korea
;
    'Han, Byung Hee'
;
Department of Chemistry,
Chungnam National University,
Daejeon 305-764,
Republic of Korea
;
    'Kang, Sung Kwon'
;
Department of Chemistry,
Chungnam National University,
Daejeon 305-764,
Republic of Korea
;
    'Sung, Chang Keun'
;
Department of Food Science and Technology,
Chungnam National University,
Daejeon 305-764,
Republic of Korea
;
data_I
_audit_creation_method     'WinGX routine CIF_UPDATE'
_chemical_name_systematic
;
1-(2-Hydroxyethyl)-3-(3-methoxyphenyl)thiourea
;
_chemical_formula_moiety     'C10 H14 N2 O2 S'
_chemical_formula_sum     'C10 H14 N2 O2 S'
_chemical_formula_iupac     'C10 H14 N2 O2 S'
_chemical_formula_weight     226.29
_symmetry_cell_setting     monoclinic
_symmetry_space_group_name_H-M     'P 21/n'
_symmetry_space_group_name_Hall     '-P 2yn'
loop_
    _symmetry_equiv_pos_as_xyz
    'x, y, z'
    '-x+1/2, y+1/2, -z+1/2'
    '-x, -y, -z'
    'x-1/2, -y-1/2, z-1/2'
_cell_length_a     10.9894(3)
_cell_length_b     8.0759(2)
_cell_length_c     12.8067(4)
_cell_angle_alpha     90
_cell_angle_beta     102.9200(10)
_cell_angle_gamma     90
_cell_volume     1107.81(5)
_cell_formula_units_Z     4
_cell_measurement_reflns_used     4441
_cell_measurement_theta_min     2.77
_cell_measurement_theta_max     28.14
_cell_measurement_temperature     296(2)
_exptl_crystal_description     block
_exptl_crystal_colour     colorless
_exptl_crystal_size_max     0.37
_exptl_crystal_size_mid     0.21
_exptl_crystal_size_min     0.2
_exptl_crystal_density_diffrn     1.357
_exptl_crystal_density_method     'not measured'
_exptl_crystal_F_000     480
_exptl_absorpt_coefficient_mu     0.274
_exptl_absorpt_correction_type     none
_diffrn_ambient_temperature     296(2)
_diffrn_radiation_type     MoK\a
_diffrn_radiation_wavelength     0.71073
_diffrn_measurement_device_type     'Bruker SMART CCD area-detector'
_diffrn_measurement_method     '\f and \w scans'
_diffrn_reflns_number     8965
_diffrn_reflns_av_R_equivalents     0.0594
_diffrn_reflns_theta_min     2.21
_diffrn_reflns_theta_max     27.5
_diffrn_reflns_theta_full     27.5
_diffrn_measured_fraction_theta_max     0.97
_diffrn_measured_fraction_theta_full     0.97
_diffrn_reflns_limit_h_min     -10
_diffrn_reflns_limit_h_max     14
_diffrn_reflns_limit_k_min     -4
_diffrn_reflns_limit_k_max     10
_diffrn_reflns_limit_l_min     -15
_diffrn_reflns_limit_l_max     15
_reflns_number_total     2478
_reflns_number_gt     2013
_reflns_threshold_expression     I>2\s(I)
_refine_ls_structure_factor_coef     Fsqd
_refine_ls_matrix_type     full
_refine_ls_R_factor_gt     0.038
_refine_ls_wR_factor_ref     0.107
_refine_ls_goodness_of_fit_ref     1.08
_refine_ls_restrained_S_all     1.08
_refine_ls_number_reflns     2478
_refine_ls_number_parameters     148
_refine_ls_number_restraints     0
_refine_ls_hydrogen_treatment     mixed
_refine_ls_weighting_scheme     calc
_refine_ls_weighting_details
         'calc w=1/[\s^2^(Fo^2^)+(0.0621P)^2^+0.0837P] where P=(Fo^2^+2Fc^2^)/3'
_refine_ls_shift/su_max     0.001
_refine_diff_density_max     0.223
_refine_diff_density_min     -0.356
_refine_ls_extinction_method     none
loop_
    _atom_type_symbol
    _atom_type_description
    _atom_type_scat_dispersion_real
    _atom_type_scat_dispersion_imag
    _atom_type_scat_source
    C C 0.0033 0.0016 'International Tables Vol C Tables 4.2.6.8 and 6.1.1.4'
    H H 0 0 'International Tables Vol C Tables 4.2.6.8 and 6.1.1.4'
    N N 0.0061 0.0033 'International Tables Vol C Tables 4.2.6.8 and 6.1.1.4'
    O O 0.0106 0.006 'International Tables Vol C Tables 4.2.6.8 and 6.1.1.4'
    S S 0.1246 0.1234 'International Tables Vol C Tables 4.2.6.8 and 6.1.1.4'
_computing_data_collection     'SMART (Bruker, 2002)'
_computing_cell_refinement     'SAINT (Bruker, 2002)'
_computing_data_reduction     'SAINT (Bruker, 2002)'
_computing_structure_solution     'SHELXS97 (Sheldrick, 2008)'
_computing_structure_refinement     'SHELXL97 (Sheldrick, 2008)'
_computing_molecular_graphics     'DIAMOND (Brandenburg, 2010)'
_computing_publication_material     'WinGX  (Farrugia, 1999)'
loop_
    _atom_site_type_symbol
    _atom_site_label
    _atom_site_fract_x
    _atom_site_fract_y
    _atom_site_fract_z
    _atom_site_U_iso_or_equiv
    _atom_site_adp_type
    _atom_site_calc_flag
    _atom_site_refinement_flags
    _atom_site_occupancy
    _atom_site_disorder_assembly
    _atom_site_disorder_group
    C C1 0.47197(11) 0.63459(15) 0.77190(10) 0.0330(3) Uani d . 1 . .
    C C2 0.46149(11) 0.49103(15) 0.83014(10) 0.0330(3) Uani d . 1 . .
    H H2 0.5124 0.4001 0.8268 0.04 Uiso calc R 1 . .
    C C3 0.37377(11) 0.48652(16) 0.89296(10) 0.0350(3) Uani d . 1 . .
    C C4 0.29844(13) 0.62354(19) 0.89796(13) 0.0463(4) Uani d . 1 . .
    H H4 0.2409 0.621 0.9413 0.056 Uiso calc R 1 . .
    C C5 0.30915(14) 0.7629(2) 0.83859(14) 0.0532(4) Uani d . 1 . .
    H H5 0.2576 0.8534 0.8412 0.064 Uiso calc R 1 . .
    C C6 0.39582(13) 0.76975(19) 0.77507(13) 0.0464(4) Uani d . 1 . .
    H H6 0.4027 0.864 0.7351 0.056 Uiso calc R 1 . .
    N N7 0.55784(11) 0.64047(14) 0.70312(10) 0.0377(3) Uani d . 1 . .
    H H7 0.5267(16) 0.658(2) 0.6393(16) 0.051(5) Uiso d . 1 . .
    C C8 0.68277(12) 0.62256(14) 0.73143(11) 0.0341(3) Uani d . 1 . .
    S S9 0.76633(4) 0.61967(5) 0.63478(3) 0.05057(15) Uani d . 1 . .
    N N10 0.73496(11) 0.60801(14) 0.83569(10) 0.0364(3) Uani d . 1 . .
    H H10 0.6920(16) 0.6201(17) 0.8796(14) 0.040(4) Uiso d . 1 . .
    C C11 0.86769(12) 0.57980(18) 0.87843(13) 0.0426(3) Uani d . 1 . .
    H H11A 0.9014 0.5185 0.8262 0.051 Uiso calc R 1 . .
    H H11B 0.8782 0.5124 0.9425 0.051 Uiso calc R 1 . .
    C C12 0.94037(12) 0.73800(18) 0.90533(12) 0.0443(3) Uani d . 1 . .
    H H12A 1.0289 0.7127 0.9243 0.053 Uiso calc R 1 . .
    H H12B 0.9253 0.8091 0.8427 0.053 Uiso calc R 1 . .
    O O13 0.90658(11) 0.82309(17) 0.99133(9) 0.0553(3) Uani d . 1 . .
    H H13 0.865(2) 0.906(3) 0.973(2) 0.092(8) Uiso d . 1 . .
    O O14 0.35374(10) 0.35339(12) 0.95322(9) 0.0469(3) Uani d . 1 . .
    C C15 0.40934(16) 0.1998(2) 0.93648(14) 0.0546(4) Uani d . 1 . .
    H H15A 0.3879 0.1178 0.9836 0.082 Uiso calc R 1 . .
    H H15B 0.4984 0.2123 0.9511 0.082 Uiso calc R 1 . .
    H H15C 0.3793 0.1655 0.8635 0.082 Uiso calc R 1 . .
loop_
    _atom_site_aniso_label
    _atom_site_aniso_U_11
    _atom_site_aniso_U_22
    _atom_site_aniso_U_33
    _atom_site_aniso_U_12
    _atom_site_aniso_U_13
    _atom_site_aniso_U_23
    C1 0.0284(6) 0.0451(7) 0.0251(7) -0.0024(5) 0.0048(5) 0.0000(5)
    C2 0.0314(6) 0.0387(6) 0.0299(7) -0.0006(5) 0.0092(5) -0.0023(5)
    C3 0.0319(6) 0.0455(7) 0.0283(7) -0.0063(5) 0.0079(5) -0.0037(5)
    C4 0.0348(7) 0.0624(9) 0.0460(9) 0.0024(6) 0.0182(6) -0.0052(6)
    C5 0.0439(8) 0.0553(9) 0.0624(11) 0.0153(7) 0.0162(7) 0.0019(7)
    C6 0.0431(7) 0.0482(7) 0.0479(9) 0.0066(6) 0.0099(6) 0.0096(6)
    N7 0.0354(6) 0.0528(7) 0.0256(7) -0.0022(5) 0.0084(5) 0.0063(5)
    C8 0.0372(7) 0.0328(6) 0.0348(8) -0.0040(5) 0.0134(6) 0.0013(5)
    S9 0.0494(2) 0.0667(3) 0.0431(3) -0.01090(17) 0.02646(18) -0.00218(16)
    N10 0.0307(5) 0.0481(6) 0.0321(7) -0.0006(4) 0.0105(5) 0.0030(5)
    C11 0.0339(7) 0.0469(7) 0.0472(9) 0.0064(5) 0.0092(6) 0.0105(6)
    C12 0.0313(6) 0.0598(8) 0.0420(8) -0.0017(6) 0.0089(6) 0.0081(6)
    O13 0.0546(7) 0.0724(8) 0.0347(6) -0.0015(6) 0.0011(5) -0.0046(5)
    O14 0.0517(6) 0.0520(6) 0.0440(6) -0.0067(4) 0.0255(5) 0.0017(4)
    C15 0.0634(10) 0.0484(8) 0.0561(11) -0.0017(7) 0.0223(8) 0.0085(7)
_geom_special_details
;
All e.s.d.'s (except the e.s.d. in the dihedral angle between two l.s. planes)
are estimated using the full covariance matrix. The cell e.s.d.'s are taken
into account individually in the estimation of e.s.d.'s in distances, angles
and torsion angles; correlations between e.s.d.'s in cell parameters are only
used when they are defined by crystal symmetry. An approximate (isotropic)
treatment of cell e.s.d.'s is used for estimating e.s.d.'s involving l.s.
planes.
;
loop_
    _geom_bond_atom_site_label_1
    _geom_bond_atom_site_label_2
    _geom_bond_site_symmetry_2
    _geom_bond_distance
    _geom_bond_publ_flag
    C1 C6 . 1.3815(18) ?
    C1 C2 . 1.3972(17) ?
    C1 N7 . 1.4284(18) ?
    C2 C3 . 1.3874(18) ?
    C2 H2 . 0.93 ?
    C3 O14 . 1.3696(16) ?
    C3 C4 . 1.392(2) ?
    C4 C5 . 1.378(2) ?
    C4 H4 . 0.93 ?
    C5 C6 . 1.385(2) ?
    C5 H5 . 0.93 ?
    C6 H6 . 0.93 ?
    N7 C8 . 1.3471(17) ?
    N7 H7 . 0.824(19) ?
    C8 N10 . 1.3353(18) ?
    C8 S9 . 1.6983(14) ?
    N10 C11 . 1.4567(17) ?
    N10 H10 . 0.817(19) ?
    C11 C12 . 1.505(2) ?
    C11 H11A . 0.97 ?
    C11 H11B . 0.97 ?
    C12 O13 . 1.4163(19) ?
    C12 H12A . 0.97 ?
    C12 H12B . 0.97 ?
    O13 H13 . 0.81(2) ?
    O14 C15 . 1.4200(19) ?
    C15 H15A . 0.96 ?
    C15 H15B . 0.96 ?
    C15 H15C . 0.96 ?
loop_
    _geom_angle_atom_site_label_1
    _geom_angle_atom_site_label_2
    _geom_angle_atom_site_label_3
    _geom_angle_site_symmetry_1
    _geom_angle_site_symmetry_3
    _geom_angle
    _geom_angle_publ_flag
    C6 C1 C2 . . 121.14(12) ?
    C6 C1 N7 . . 118.68(12) ?
    C2 C1 N7 . . 120.10(11) ?
    C3 C2 C1 . . 118.83(11) ?
    C3 C2 H2 . . 120.6 ?
    C1 C2 H2 . . 120.6 ?
    O14 C3 C2 . . 124.57(12) ?
    O14 C3 C4 . . 115.21(12) ?
    C2 C3 C4 . . 120.22(13) ?
    C5 C4 C3 . . 119.92(14) ?
    C5 C4 H4 . . 120 ?
    C3 C4 H4 . . 120 ?
    C4 C5 C6 . . 120.77(14) ?
    C4 C5 H5 . . 119.6 ?
    C6 C5 H5 . . 119.6 ?
    C1 C6 C5 . . 119.10(14) ?
    C1 C6 H6 . . 120.5 ?
    C5 C6 H6 . . 120.5 ?
    C8 N7 C1 . . 127.20(12) ?
    C8 N7 H7 . . 117.2(13) ?
    C1 N7 H7 . . 115.6(13) ?
    N10 C8 N7 . . 117.55(13) ?
    N10 C8 S9 . . 123.11(10) ?
    N7 C8 S9 . . 119.34(11) ?
    C8 N10 C11 . . 124.03(13) ?
    C8 N10 H10 . . 119.6(12) ?
    C11 N10 H10 . . 116.3(12) ?
    N10 C11 C12 . . 112.87(11) ?
    N10 C11 H11A . . 109 ?
    C12 C11 H11A . . 109 ?
    N10 C11 H11B . . 109 ?
    C12 C11 H11B . . 109 ?
    H11A C11 H11B . . 107.8 ?
    O13 C12 C11 . . 111.83(12) ?
    O13 C12 H12A . . 109.2 ?
    C11 C12 H12A . . 109.2 ?
    O13 C12 H12B . . 109.2 ?
    C11 C12 H12B . . 109.2 ?
    H12A C12 H12B . . 107.9 ?
    C12 O13 H13 . . 113.9(18) ?
    C3 O14 C15 . . 118.15(11) ?
    O14 C15 H15A . . 109.5 ?
    O14 C15 H15B . . 109.5 ?
    H15A C15 H15B . . 109.5 ?
    O14 C15 H15C . . 109.5 ?
    H15A C15 H15C . . 109.5 ?
    H15B C15 H15C . . 109.5 ?
loop_
    _geom_hbond_atom_site_label_D
    _geom_hbond_atom_site_label_H
    _geom_hbond_atom_site_label_A
    _geom_hbond_site_symmetry_A
    _geom_hbond_distance_DH
    _geom_hbond_distance_HA
    _geom_hbond_distance_DA
    _geom_hbond_angle_DHA
    N7 H7 O13 4_575 0.824(19) 2.059(19) 2.8619(16) 164.6(17)
    N10 H10 O14 3_667 0.817(19) 2.316(19) 3.0877(17) 157.8(15)
    O13 H13 S9 2_656 0.81(2) 2.47(2) 3.2532(14) 163(2)
