# Supplementary material for: 1-(2-Hy­droxy­eth­yl)-3-(3-meth­oxy­phen­yl)thio­urea
Source: Acta Crystallogr Sect E Struct Rep Online. 2010 Sep 4;66(Pt 10):o2487–8. doi: 10.1107/S1600536810034665 (PMC2983277; doi:10.1107/S1600536810034665)
Supplement: Supplementary file 2 [file e-66-o2487-Isup2.hkl]

#
# h,k,l, Fc-squared, Fo-squared, sigma(Fo-squared) and status flag
#
data_I
_shelx_title ' [C10H14N2O2S] in P2(1)/n'
_shelx_refln_list_code          4
_shelx_F_calc_maximum      144.59
_exptl_crystal_F_000       480.00
_reflns_d_resolution_high  0.7696
 
loop_
 _symmetry_equiv_pos_as_xyz
 'x, y, z'
 '-x+1/2, y+1/2, -z+1/2'
 '-x, -y, -z'
 'x-1/2, -y-1/2, z-1/2'
 
_cell_length_a    10.9894
_cell_length_b     8.0759
_cell_length_c    12.8067
_cell_angle_alpha  90.000
_cell_angle_beta  102.920
_cell_angle_gamma  90.000
 
_shelx_F_squared_multiplier     1.000
 
loop_
 _refln_index_h
 _refln_index_k
 _refln_index_l
 _refln_F_squared_calc
 _refln_F_squared_meas
 _refln_F_squared_sigma
 _refln_observed_status
   2   0   0      920.00      961.44      4.19 o
   4   0   0        0.36        0.77      0.53 o
   6   0   0     1492.38     1406.12     13.75 o
   8   0   0       81.15       75.69      2.85 o
  10   0   0       79.91       74.70      3.34 o
  12   0   0       42.17       45.77      4.83 o
   1   1   0     4635.79     3630.55    277.81 o
   2   1   0      893.42      904.38     24.07 o
   3   1   0       16.23       19.73      0.75 o
   4   1   0       34.48       42.21      0.86 o
   5   1   0      140.92      164.90      3.24 o
   6   1   0      213.08      191.39      2.61 o
   7   1   0       13.11       10.27      1.06 o
   8   1   0      328.53      322.02      9.27 o
   9   1   0      145.26      143.23      2.74 o
  10   1   0       68.93       60.60      2.69 o
  11   1   0        0.26        0.36      1.03 o
  12   1   0       11.09        9.04      1.45 o
  13   1   0       64.51       64.05      3.19 o
   0   2   0     1928.51     1838.00     22.55 o
   1   2   0     8847.98     7839.74    100.63 o
   2   2   0      279.67      297.82      5.42 o
   3   2   0     2205.79     1844.82    135.85 o
   4   2   0      136.68      144.38      2.58 o
   5   2   0      152.39      137.33      2.00 o
   6   2   0      210.25      208.29      2.64 o
   7   2   0      190.46      210.40      3.14 o
   8   2   0      213.98      206.41      6.16 o
   9   2   0      351.48      340.89      7.63 o
  10   2   0       60.26       63.60      2.19 o
  11   2   0      217.78      208.62      9.90 o
  12   2   0       47.65       43.43      3.00 o
  13   2   0        9.64        7.94      2.05 o
   1   3   0      392.99      359.55      5.51 o
   2   3   0      438.12      496.11      8.15 o
   3   3   0      116.11      129.32      2.50 o
   4   3   0       61.96       49.14      3.46 o
   5   3   0       19.24       31.94      0.77 o
   6   3   0        2.72        2.26      0.48 o
   7   3   0        2.09        2.18      0.66 o
   8   3   0       18.09       16.32      1.37 o
   9   3   0       80.81       71.64      3.10 o
  10   3   0      191.82      185.54     19.37 o
  11   3   0       27.50       26.23      2.21 o
  12   3   0        7.61        8.11      1.82 o
  13   3   0        0.01        0.85      1.41 o
   0   4   0     3452.48     3439.12     38.91 o
   1   4   0      286.24      305.53      3.65 o
   2   4   0     2393.93     2398.77     37.18 o
   3   4   0      104.94      102.91      3.54 o
   4   4   0     1087.42     1108.88     28.49 o
   5   4   0       25.69       25.39      0.70 o
   6   4   0       59.38       54.32      1.07 o
   7   4   0      120.40      117.39      3.43 o
   8   4   0       73.07       75.36      2.26 o
   9   4   0        0.24       -0.24      0.94 o
  10   4   0       54.00       56.24      4.45 o
  11   4   0       16.46       17.47      1.70 o
  12   4   0       23.78       25.20      2.03 o
   1   5   0        5.54        3.50      0.69 o
   2   5   0      445.52      498.23     10.39 o
   3   5   0        0.32        0.45      0.67 o
   4   5   0       11.73       11.14      0.95 o
   5   5   0       40.66       38.35      3.14 o
   6   5   0       18.06       15.52      0.91 o
   7   5   0       17.02       15.15      0.98 o
   8   5   0       30.63       37.13      1.36 o
   9   5   0       50.48       49.55      2.51 o
  10   5   0       66.67       67.97      3.13 o
  11   5   0      110.96      110.02      7.30 o
  12   5   0       11.26       11.52      1.60 o
   0   6   0       18.39       16.80      0.97 o
   1   6   0      537.39      493.85     23.36 o
   2   6   0      266.60      262.29      3.20 o
   3   6   0      216.32      218.69      5.75 o
   4   6   0       46.31       45.91      1.70 o
   5   6   0      107.01      117.33      2.57 o
   6   6   0        2.19        0.42      0.53 o
   7   6   0      106.63      106.12      5.36 o
   8   6   0        0.69        0.85      0.91 o
   9   6   0        2.89        2.36      1.20 o
  10   6   0       15.08        9.86      1.72 o
  11   6   0       80.82       98.39      2.59 o
   1   7   0      702.64      703.02     13.27 o
   2   7   0       78.44       83.99      3.49 o
   3   7   0       42.29       42.68      1.68 o
   4   7   0        0.19        0.23      0.87 o
   5   7   0        2.20        2.52      0.99 o
   6   7   0       15.78       17.22      1.58 o
   7   7   0        6.47        6.36      1.59 o
   8   7   0        6.84        3.48      1.01 o
   9   7   0       19.23       20.26      2.45 o
  10   7   0       38.72       40.82      6.15 o
   0   8   0      685.33      639.27     10.22 o
   1   8   0       17.85       21.31      1.62 o
   2   8   0       82.32       75.60      1.82 o
   3   8   0       21.66       19.43      1.11 o
   4   8   0      127.13      128.31      4.38 o
   5   8   0        5.21        2.22      1.08 o
   6   8   0        0.44        0.97      1.57 o
   7   8   0        2.63        1.30      1.46 o
   8   8   0        1.68        1.22      0.91 o
   9   8   0        2.66        3.78      1.27 o
   1   9   0        0.21        0.61      0.88 o
   2   9   0       13.93       11.37      1.16 o
   3   9   0        0.57        0.73      0.81 o
   4   9   0        1.38        1.04      1.38 o
   5   9   0       15.35       14.59      1.94 o
   6   9   0       16.88       21.35      3.56 o
   7   9   0        5.99        3.96      2.74 o
   0  10   0        4.20        3.08      1.61 o
   1  10   0       58.60       55.64      2.12 o
   2  10   0        3.09        2.37      1.09 o
   3  10   0        0.21        0.12      1.08 o
   4  10   0        1.40        0.79      1.00 o
 -13   0   1       29.84       32.92      3.15 o
 -11   0   1      114.71       99.27      5.54 o
  -9   0   1      105.51      104.74      5.08 o
  -7   0   1      242.40      257.14      5.28 o
  -5   0   1       12.03       15.11      1.04 o
  -3   0   1       24.07       22.26      1.93 o
  -1   0   1      649.05      655.09      3.61 o
   1   0   1     2622.85     2565.90     19.82 o
   3   0   1     9752.10     8843.21    162.68 o
   5   0   1     4682.11     4533.55    149.04 o
   7   0   1      250.66      251.93     15.25 o
   9   0   1      288.61      282.56     10.06 o
  11   0   1      674.86      659.20     38.73 o
  13   0   1        3.89        1.48      1.90 o
 -14   1   1        2.12        4.11      1.76 o
 -13   1   1       87.33       88.58      3.78 o
 -12   1   1      100.09      108.27      3.86 o
 -11   1   1       18.44       17.95      1.55 o
 -10   1   1      223.03      220.04      7.75 o
  -9   1   1       33.85       31.32      1.66 o
  -8   1   1       66.41       71.55      1.95 o
  -7   1   1      229.86      257.94      3.65 o
  -6   1   1      550.12      483.14      6.66 o
  -5   1   1        1.77        1.01      0.47 o
  -4   1   1      519.42      541.65      3.98 o
  -3   1   1     4957.32     4576.94     43.35 o
  -2   1   1      460.34      484.50      8.67 o
  -1   1   1     1693.18     1249.75    161.91 o
   0   1   1      851.69      872.24     13.89 o
   1   1   1      275.61      288.29      7.97 o
   2   1   1      310.11      322.58      3.69 o
   3   1   1     6603.11     6003.19    129.50 o
   4   1   1      399.22      463.12      9.20 o
   5   1   1      904.99      930.17     17.27 o
   6   1   1      452.15      468.99      7.74 o
   7   1   1       10.13        9.95      0.87 o
   8   1   1        0.00       -0.17      0.84 o
   9   1   1        6.65        4.69      1.06 o
  10   1   1      361.33      354.19      8.53 o
  11   1   1      113.69      111.66      3.84 o
  12   1   1       40.64       42.35      2.26 o
  13   1   1       29.15       30.95      2.22 o
 -13   2   1       16.37       14.66      3.41 o
 -12   2   1       68.77       64.58      3.29 o
 -11   2   1       77.11       74.96      3.51 o
 -10   2   1        0.15       -0.28      0.98 o
  -9   2   1       31.83       31.28      2.33 o
  -8   2   1       37.49       35.66      1.59 o
  -7   2   1        6.24        5.31      0.70 o
  -6   2   1      392.28      399.50      7.17 o
  -5   2   1       94.94       98.36      1.23 o
  -4   2   1     1085.74     1154.22      7.15 o
  -3   2   1      923.35      947.51      6.02 o
  -2   2   1      428.33      458.86      3.45 o
  -1   2   1       71.51       66.80      1.16 o
   0   2   1    13562.35    10302.21   1099.57 o
   1   2   1     1844.74     1926.32     39.15 o
   2   2   1     2877.59     2735.86     80.35 o
   3   2   1       40.23       38.63      1.05 o
   4   2   1     3017.46     2966.56     53.78 o
   5   2   1      319.34      360.83      6.80 o
   6   2   1      193.42      172.95      3.14 o
   7   2   1      267.51      274.64      6.31 o
   8   2   1       90.46       86.13      2.47 o
   9   2   1       64.61       66.43      2.19 o
  10   2   1      188.29      185.09      7.77 o
  11   2   1        2.20        0.34      1.27 o
  12   2   1       21.08       22.18      2.08 o
  13   2   1        7.31        7.21      1.76 o
 -13   3   1        0.08        0.70      1.68 o
 -12   3   1        9.93       12.14      1.94 o
 -11   3   1       32.83       32.68      2.43 o
 -10   3   1       22.08       20.36      1.94 o
  -9   3   1       48.04       43.12      2.26 o
  -8   3   1       61.26       63.57      1.85 o
  -7   3   1       11.03       11.67      0.98 o
  -6   3   1      695.68      671.64      7.46 o
  -5   3   1      469.62      463.80      4.50 o
  -4   3   1      176.28      183.17      1.79 o
  -3   3   1      721.61      781.92     10.21 o
  -2   3   1     2089.29     2215.68     21.45 o
  -1   3   1        6.48        7.72      0.39 o
   0   3   1     1806.86     1819.12     24.69 o
   1   3   1      104.66      108.28      3.17 o
   2   3   1      261.06      247.65      4.80 o
   3   3   1      176.61      205.87      5.68 o
   4   3   1      380.51      422.65      6.61 o
   5   3   1     1077.92     1221.37     16.92 o
   6   3   1      466.32      456.55      7.74 o
   7   3   1       46.52       54.94      1.46 o
   8   3   1        6.81        5.93      1.10 o
   9   3   1      271.33      262.45     12.97 o
  10   3   1       40.93       38.56      2.22 o
  11   3   1        0.08       -1.00      1.14 o
  12   3   1        0.09        1.35      1.29 o
  13   3   1        0.33       -1.21      1.40 o
 -13   4   1       34.99       39.60      3.27 o
 -12   4   1        0.23       -0.30      1.37 o
 -11   4   1       12.29       10.72      1.65 o
 -10   4   1        7.86        8.68      1.47 o
  -9   4   1        0.00        0.03      1.07 o
  -8   4   1        2.31        1.19      1.08 o
  -7   4   1        2.46        1.16      0.83 o
  -6   4   1      108.35      116.04      1.44 o
  -5   4   1        0.46        0.20      0.32 o
  -4   4   1        9.01        5.19      0.74 o
  -3   4   1        7.55        2.99      0.55 o
  -2   4   1      974.03      986.10      7.92 o
  -1   4   1     2544.43     2555.53     29.48 o
   0   4   1       63.70       69.44      1.45 o
   1   4   1     2323.36     2296.43     48.65 o
   2   4   1       40.66       47.81      1.47 o
   3   4   1      525.04      497.03      9.97 o
   4   4   1       44.96       46.47      1.32 o
   5   4   1      839.68      760.10     45.64 o
   6   4   1      101.68       95.92      1.44 o
   7   4   1      322.68      331.74      8.56 o
   8   4   1       46.19       44.43      1.70 o
   9   4   1       33.17       36.05      2.81 o
  10   4   1        1.30        2.31      1.14 o
  11   4   1       51.93       54.33      3.34 o
  12   4   1        1.88        0.84      1.28 o
 -12   5   1        7.92        8.74      1.50 o
 -11   5   1        2.44        1.81      1.18 o
 -10   5   1       86.63       90.05      3.03 o
  -9   5   1      133.23      135.06      6.62 o
  -8   5   1      118.13      123.33      3.99 o
  -7   5   1        0.03        0.18      0.58 o
  -6   5   1        3.67        4.56      0.68 o
  -5   5   1      146.48      114.27     22.54 o
  -4   5   1      232.00      230.05      4.34 o
  -3   5   1      325.96      345.42      7.14 o
  -2   5   1       30.09       26.98      2.29 o
  -1   5   1      171.58      185.06      2.41 o
   0   5   1       27.16       30.90      0.63 o
   1   5   1      358.94      310.90      5.03 o
   2   5   1        2.69        4.38      0.65 o
   3   5   1       12.58       11.31      0.94 o
   4   5   1       40.66       41.56      1.52 o
   5   5   1      296.36      303.75     12.41 o
   6   5   1        2.81        5.22      0.75 o
   7   5   1        1.48        1.51      0.54 o
   8   5   1       19.53       18.11      1.18 o
   9   5   1       18.92       16.28      1.35 o
  10   5   1        7.81        9.91      1.57 o
  11   5   1       14.74       14.09      1.55 o
  12   5   1        3.70        2.54      1.98 o
 -11   6   1       14.47       14.25      1.41 o
 -10   6   1        2.60        3.50      1.00 o
  -9   6   1       15.28       12.76      1.51 o
  -8   6   1        7.53        4.81      1.48 o
  -7   6   1       90.81       86.12      2.61 o
  -6   6   1       28.37       26.74      1.68 o
  -5   6   1        3.90        2.98      0.96 o
  -4   6   1      143.86      148.33      4.39 o
  -3   6   1        1.83        1.22      0.81 o
  -2   6   1      112.68      110.80      2.27 o
  -1   6   1      206.67      229.46      4.55 o
   0   6   1     1283.38     1292.64     16.95 o
   1   6   1        0.88        0.88      0.40 o
   2   6   1      239.60      233.67      6.75 o
   3   6   1        7.27        7.10      0.97 o
   4   6   1      302.39      288.14      6.23 o
   5   6   1       54.25       53.79      2.60 o
   6   6   1       29.35       30.02      1.77 o
   7   6   1       61.07       51.35      1.89 o
   8   6   1        8.25        9.29      1.19 o
   9   6   1      122.35      112.01      3.03 o
  10   6   1       11.30       12.58      1.22 o
  11   6   1       23.04       27.98      1.87 o
 -10   7   1       55.91       62.65      3.95 o
  -9   7   1        1.44        1.25      1.16 o
  -8   7   1        1.09        3.61      1.55 o
  -7   7   1       13.70       17.28      1.65 o
  -6   7   1       42.72       43.40      2.83 o
  -5   7   1        0.23        0.15      0.90 o
  -4   7   1       33.27       31.24      1.57 o
  -3   7   1       19.48       16.40      1.96 o
  -2   7   1       38.27       39.33      1.28 o
  -1   7   1       18.77       17.69      1.03 o
   0   7   1       36.40       32.16      1.41 o
   1   7   1      324.25      328.99      8.00 o
   2   7   1        2.69        1.13      0.51 o
   3   7   1       23.32       20.90      1.79 o
   4   7   1       72.81       67.42      2.84 o
   5   7   1        9.63        8.74      1.45 o
   6   7   1        9.66       10.49      1.60 o
   7   7   1        8.21        8.72      0.98 o
   8   7   1        2.05        2.04      0.96 o
   9   7   1        3.12        1.96      1.35 o
  10   7   1        7.31        3.98      1.61 o
  -9   8   1       36.81       42.01      3.01 o
  -8   8   1        0.98       -0.47      1.50 o
  -7   8   1       15.74       17.95      1.78 o
  -6   8   1       18.20       19.82      1.71 o
  -5   8   1        1.34        0.49      1.08 o
  -4   8   1        3.39        3.28      1.17 o
  -3   8   1        4.29        3.11      0.74 o
  -2   8   1      129.15      124.73      2.54 o
  -1   8   1        1.36        2.39      0.90 o
   0   8   1       10.36        7.90      1.08 o
   1   8   1       79.69       72.57      1.92 o
   2   8   1        2.07        2.31      0.82 o
   3   8   1      209.96      207.90      4.65 o
   4   8   1       13.97       14.78      1.54 o
   5   8   1       72.56       83.18      4.84 o
   6   8   1       35.87       30.46      4.02 o
   7   8   1        9.79        9.82      2.26 o
   8   8   1       19.60       18.45      1.59 o
  -7   9   1        1.85        1.53      1.86 o
  -6   9   1        5.95        6.78      1.73 o
  -5   9   1        0.93       -0.68      1.31 o
  -4   9   1        6.97        5.16      0.97 o
  -3   9   1        0.00        0.51      0.86 o
  -2   9   1        4.44        3.81      0.99 o
  -1   9   1        2.76        1.12      0.95 o
   0   9   1        0.32        0.39      0.95 o
   1   9   1       58.22       57.33      1.95 o
   2   9   1       22.35       24.10      1.45 o
   3   9   1        8.53        9.55      1.03 o
   4   9   1       12.34       12.34      2.15 o
   5   9   1       15.41       14.03      2.30 o
   6   9   1        8.16        7.73      2.85 o
  -4  10   1       15.49       19.23      1.68 o
  -3  10   1       28.25       31.80      1.71 o
  -2  10   1        3.82        2.28      1.07 o
  -1  10   1        0.19       -0.51      1.01 o
   0  10   1       12.37        7.91      1.25 o
   1  10   1       17.89       16.71      1.51 o
   2  10   1       20.74       19.63      2.08 o
   3  10   1        7.31        7.48      1.21 o
 -14   0   2       75.88       78.36      4.26 o
 -12   0   2      183.66      184.13      8.69 o
 -10   0   2       62.51       56.16      3.02 o
  -8   0   2     1123.65     1096.63     43.41 o
  -6   0   2      367.78      294.20      8.26 o
  -4   0   2      320.56      338.88      8.29 o
  -2   0   2    14993.62     5953.02     96.28 o
   0   0   2      825.23      831.23      5.79 o
   2   0   2    12146.32    11315.12    278.74 o
   4   0   2     5775.05     5553.96    155.77 o
   6   0   2       61.40       64.81      2.15 o
   8   0   2      153.94      145.51     12.30 o
  10   0   2       95.83       83.36      6.76 o
  12   0   2       19.94       17.80      2.08 o
 -14   1   2       14.38       17.59      2.27 o
 -13   1   2        2.65        1.60      1.51 o
 -12   1   2        4.61        5.43      1.33 o
 -11   1   2       14.55       13.19      1.45 o
 -10   1   2      288.84      285.89      7.62 o
  -9   1   2      208.19      210.18      4.43 o
  -8   1   2       96.59       89.41      2.12 o
  -7   1   2      124.71      137.01      1.86 o
  -6   1   2        8.01        9.59      0.59 o
  -5   1   2       15.64       13.19      0.66 o
  -4   1   2      173.88      161.67      1.41 o
  -3   1   2     1532.06     1483.14      5.26 o
  -2   1   2      180.89      209.89      1.73 o
  -1   1   2      604.30      695.98     13.97 o
   0   1   2       66.82       60.78      1.38 o
   1   1   2     3951.20     4017.75     76.71 o
   2   1   2       29.28       31.51      1.30 o
   3   1   2      337.69      356.38      6.61 o
   4   1   2        3.07        6.69      0.49 o
   5   1   2     1242.72     1302.74     22.62 o
   6   1   2      373.20      386.20      8.57 o
   7   1   2        1.56        0.21      0.78 o
   8   1   2      270.78      282.34      3.54 o
   9   1   2        0.31        0.52      0.95 o
  10   1   2        3.06        1.39      0.96 o
  11   1   2        0.23        0.22      1.00 o
  12   1   2       64.12       66.62      2.42 o
  13   1   2       15.48       16.91      1.71 o
 -13   2   2       42.34       51.52      3.31 o
 -12   2   2        0.05       -0.30      1.43 o
 -11   2   2        9.94       10.98      1.58 o
 -10   2   2      182.34      174.63      5.86 o
  -9   2   2     1462.46     1393.25     30.16 o
  -8   2   2      190.89      185.43      4.33 o
  -7   2   2      470.06      455.80      6.36 o
  -6   2   2      105.38      107.25      1.43 o
  -5   2   2       54.91       54.27      1.09 o
  -4   2   2        6.54        6.56      0.50 o
  -3   2   2      235.70      202.82      1.51 o
  -2   2   2      602.68      609.00      2.34 o
  -1   2   2     3372.03     3172.80     51.28 o
   0   2   2      244.48      278.90      4.03 o
   1   2   2      813.24      847.27     15.36 o
   2   2   2       66.30       77.88      2.42 o
   3   2   2       16.53       17.75      0.58 o
   4   2   2       18.16       22.10      0.71 o
   5   2   2     1748.80     1834.35     33.36 o
   6   2   2      368.60      376.16      6.36 o
   7   2   2     1154.01     1101.27     23.20 o
   8   2   2       48.48       45.57      1.65 o
   9   2   2       14.30       13.22      1.18 o
  10   2   2       31.14       35.72      2.01 o
  11   2   2       53.66       52.44      2.60 o
  12   2   2        3.27        3.89      1.50 o
  13   2   2       34.59       43.18      4.71 o
 -13   3   2        4.66        3.94      1.76 o
 -12   3   2       24.78       24.77      2.33 o
 -11   3   2       23.90       24.58      4.17 o
 -10   3   2       66.52       64.20      4.63 o
  -9   3   2       45.72       42.97      2.29 o
  -8   3   2      184.15      180.07      6.47 o
  -7   3   2        5.47        6.90      0.77 o
  -6   3   2       39.98       42.13      1.03 o
  -5   3   2       15.64       24.67      0.74 o
  -4   3   2       68.42       54.67      0.85 o
  -3   3   2     1879.92     1913.85     23.04 o
  -2   3   2      155.32      151.99      1.92 o
  -1   3   2      405.84      365.77      6.19 o
   0   3   2      749.10      784.91     18.47 o
   1   3   2      329.00      319.62      6.09 o
   2   3   2      284.33      278.72      8.99 o
   3   3   2       21.52       22.14      0.61 o
   4   3   2      389.38      401.04      6.77 o
   5   3   2      412.71      410.19      7.34 o
   6   3   2       97.96       98.81      1.79 o
   7   3   2       25.83       23.40      1.08 o
   8   3   2        0.78        0.33      0.92 o
   9   3   2       13.21       10.16      1.34 o
  10   3   2        0.00        0.66      1.09 o
  11   3   2       25.40       27.89      2.14 o
  12   3   2        1.67        2.76      1.42 o
 -13   4   2       21.55       21.91      2.41 o
 -12   4   2       37.74       38.63      2.62 o
 -11   4   2        0.73        1.08      1.33 o
 -10   4   2       57.01       59.35      4.02 o
  -9   4   2       84.30       84.18      3.76 o
  -8   4   2      332.76      321.24      3.66 o
  -7   4   2      216.34      206.94      3.54 o
  -6   4   2      116.19      108.55      1.80 o
  -5   4   2      307.44      296.99      3.88 o
  -4   4   2      373.33      420.79     30.97 o
  -3   4   2      377.49      348.10     30.96 o
  -2   4   2      292.65      314.94      3.82 o
  -1   4   2        2.37        3.95      0.34 o
   0   4   2      108.17       95.64      1.88 o
   1   4   2      144.98      135.36      6.44 o
   2   4   2       44.48       45.73      1.40 o
   3   4   2      330.89      333.76     10.54 o
   4   4   2      357.12      340.08      8.17 o
   5   4   2       58.96       55.51      1.38 o
   6   4   2      189.76      179.60      2.02 o
   7   4   2        0.01       -0.56      0.70 o
   8   4   2       33.16       31.07      1.67 o
   9   4   2       29.14       23.84      1.72 o
  10   4   2      164.02      163.00      5.71 o
  11   4   2        0.61       -0.41      1.21 o
  12   4   2       36.93       36.46      2.32 o
 -12   5   2       28.21       30.12      3.41 o
 -11   5   2       28.72       28.71      2.15 o
 -10   5   2      171.82      173.30      7.98 o
  -9   5   2      112.99      116.86      6.76 o
  -8   5   2       68.84       71.84      3.01 o
  -7   5   2        0.93        1.01      0.44 o
  -6   5   2       24.07       18.23      0.78 o
  -5   5   2      134.35      133.68      2.94 o
  -4   5   2        4.44        2.40      0.48 o
  -3   5   2       64.17       65.40      1.05 o
  -2   5   2        0.03        0.19      0.30 o
  -1   5   2       30.08       31.24      0.81 o
   0   5   2      714.56      763.27     12.61 o
   1   5   2      359.21      328.82      9.67 o
   2   5   2      207.57      198.23      6.50 o
   3   5   2      345.66      352.37     21.11 o
   4   5   2        0.51        1.50      1.01 o
   5   5   2       59.59       60.41      1.28 o
   6   5   2       34.38       30.65      3.40 o
   7   5   2        1.10        1.11      0.69 o
   8   5   2       78.37       82.66      2.95 o
   9   5   2       43.34       38.96      1.96 o
  10   5   2        1.90        3.99      1.21 o
  11   5   2        0.39        1.08      1.20 o
 -11   6   2       12.89       14.24      1.46 o
 -10   6   2      108.85      109.50      5.15 o
  -9   6   2      140.62      154.72      3.66 o
  -8   6   2       21.67       17.07      1.62 o
  -7   6   2      104.43      102.86      3.36 o
  -6   6   2        0.89        0.60      0.63 o
  -5   6   2       82.06       75.49      1.88 o
  -4   6   2       66.73       60.42      1.17 o
  -3   6   2       27.07       25.45      1.20 o
  -2   6   2       13.85       13.92      0.66 o
  -1   6   2        0.41       -0.16      0.48 o
   0   6   2       92.95       91.18      1.23 o
   1   6   2       46.75       43.89      0.81 o
   2   6   2      147.52      133.50      6.05 o
   3   6   2      338.37      319.85     15.16 o
   4   6   2      127.97      132.93      8.37 o
   5   6   2      154.60      153.30      8.60 o
   6   6   2       27.32       24.73      1.25 o
   7   6   2       25.31       20.12      1.70 o
   8   6   2       17.55       19.60      1.87 o
   9   6   2       17.87       20.60      2.01 o
  10   6   2        0.08        0.35      0.94 o
 -10   7   2       11.65       12.18      1.66 o
  -9   7   2       74.67       89.80      4.53 o
  -8   7   2        9.61        7.56      1.45 o
  -7   7   2        5.86        6.29      1.33 o
  -6   7   2        0.22       -0.34      0.64 o
  -5   7   2        0.10       -0.20      0.56 o
  -4   7   2        3.41        3.91      0.64 o
  -3   7   2        0.09       -0.08      0.63 o
  -2   7   2       37.83       41.42      0.98 o
  -1   7   2      180.37      177.25      2.23 o
   0   7   2       48.98       53.09      1.40 o
   1   7   2      612.98      629.40     15.82 o
   2   7   2       21.62       26.17      0.89 o
   3   7   2      119.79      117.02      9.20 o
   4   7   2      102.85      104.93      7.53 o
   5   7   2       44.16       47.70      2.52 o
   6   7   2        7.69        7.80      0.96 o
   7   7   2        7.33        7.13      1.09 o
   8   7   2        0.68        0.62      1.01 o
   9   7   2        7.52        7.79      1.69 o
  -9   8   2        4.00        5.07      2.29 o
  -8   8   2       59.56       57.18      2.64 o
  -7   8   2        0.41       -0.53      1.37 o
  -6   8   2       16.85       17.63      1.18 o
  -5   8   2       18.63       16.08      1.10 o
  -4   8   2        0.38        0.35      0.73 o
  -3   8   2        0.88        0.63      0.75 o
  -2   8   2        2.77        2.58      0.77 o
  -1   8   2       11.18        9.59      0.94 o
   0   8   2      170.64      149.87      3.54 o
   1   8   2       45.08       40.04      1.63 o
   2   8   2       36.93       39.46      2.16 o
   3   8   2        1.56        0.54      0.98 o
   4   8   2       18.88       20.65      1.94 o
   5   8   2        0.79        1.47      1.36 o
   6   8   2        1.45        2.76      1.79 o
   7   8   2       13.46       14.31      1.37 o
   8   8   2        7.73        9.81      1.35 o
  -7   9   2        0.09       -0.35      1.56 o
  -6   9   2        2.64        2.12      0.89 o
  -5   9   2        0.01       -0.57      0.79 o
  -4   9   2        0.01       -0.29      0.78 o
  -3   9   2        5.61        4.94      0.92 o
  -2   9   2        5.28        6.42      1.07 o
  -1   9   2        0.57        1.01      0.73 o
   0   9   2       20.71       21.25      1.51 o
   1   9   2       38.95       34.95      1.69 o
   2   9   2        1.24        1.72      1.00 o
   3   9   2        6.60        5.75      1.06 o
   4   9   2        3.23        3.22      1.75 o
   5   9   2        9.17        7.74      2.10 o
   6   9   2        7.49       11.04      2.34 o
  -4  10   2        2.80        3.53      1.39 o
  -3  10   2        0.03       -1.02      1.02 o
  -2  10   2        4.23        3.69      1.23 o
  -1  10   2       25.91       24.29      1.85 o
   0  10   2        0.26       -0.63      1.06 o
   1  10   2        1.46       -0.12      1.39 o
   2  10   2        3.14        3.46      1.16 o
   3  10   2        5.12        6.09      1.40 o
 -13   0   3       30.60       36.23      4.83 o
 -11   0   3       87.71       86.02      3.65 o
  -9   0   3     1727.47     1602.20     53.53 o
  -7   0   3     2198.74     2081.00      9.02 o
  -5   0   3     4995.79     4816.02     53.42 o
  -3   0   3      394.05      357.13      3.40 o
  -1   0   3      145.35      176.28      2.95 o
   1   0   3     1150.77     1314.60     17.97 o
   3   0   3       72.88       78.21      2.85 o
   5   0   3       80.05       71.21      1.83 o
   7   0   3       76.94       81.63      4.24 o
   9   0   3       64.73       60.99      2.45 o
  11   0   3       11.35       10.90      1.72 o
  13   0   3        6.52        7.65      1.91 o
 -14   1   3        3.52        4.51      1.81 o
 -13   1   3        0.25        0.81      1.42 o
 -12   1   3        0.21        0.18      1.15 o
 -11   1   3       45.00       43.62      2.09 o
 -10   1   3        7.49        6.89      1.20 o
  -9   1   3       14.84       15.27      1.29 o
  -8   1   3       53.25       54.39      1.83 o
  -7   1   3        5.47        8.40      0.70 o
  -6   1   3       56.46       70.25      1.39 o
  -5   1   3      960.36      954.50     14.03 o
  -4   1   3      232.65      246.56      2.10 o
  -3   1   3      598.59      603.84      7.28 o
  -2   1   3      362.05      330.47      3.76 o
  -1   1   3      468.21      418.33      6.40 o
   0   1   3      410.34      391.07      3.01 o
   1   1   3    20907.10    15435.69   1941.65 o
   2   1   3     5319.05     5301.55     61.95 o
   3   1   3       57.64       72.40      1.06 o
   4   1   3     1062.40     1037.28     10.67 o
   5   1   3       32.21       40.29      0.99 o
   6   1   3        0.91        1.05      0.56 o
   7   1   3       48.88       43.93      1.44 o
   8   1   3        1.21        1.61      0.81 o
   9   1   3       31.94       27.07      1.38 o
  10   1   3       31.99       39.38      1.67 o
  11   1   3        7.92        8.87      1.16 o
  12   1   3       81.88       85.39      2.69 o
  13   1   3        8.29        7.75      1.71 o
 -14   2   3       32.78       33.23      3.12 o
 -13   2   3        4.46        2.92      1.79 o
 -12   2   3       63.45       67.68      3.33 o
 -11   2   3      122.70      122.99      5.49 o
 -10   2   3       67.46       61.80      2.17 o
  -9   2   3       11.82        9.61      1.22 o
  -8   2   3     1055.98     1028.38     25.01 o
  -7   2   3       20.51       21.19      1.14 o
  -6   2   3     1932.23     1761.40     18.17 o
  -5   2   3        0.52        1.68      0.47 o
  -4   2   3     1885.90     1854.57     24.08 o
  -3   2   3       59.07       60.03      0.92 o
  -2   2   3        2.41        1.77      0.35 o
  -1   2   3       13.86       12.46      0.61 o
   0   2   3       82.35       76.48      1.40 o
   1   2   3      142.50      148.40      2.63 o
   2   2   3     4028.91     3953.33     69.27 o
   3   2   3      923.72      982.82     12.74 o
   4   2   3       61.04       75.06      1.06 o
   5   2   3       78.18       81.24      1.55 o
   6   2   3       45.41       51.88      1.36 o
   7   2   3        3.27        2.94      0.75 o
   8   2   3       26.77       26.36      1.28 o
   9   2   3        8.94        9.71      1.05 o
  10   2   3      118.18      115.44      3.97 o
  11   2   3       41.45       41.83      2.50 o
  12   2   3       25.66       23.47      2.18 o
 -13   3   3        8.54        9.29      1.97 o
 -12   3   3       59.90       56.57      6.76 o
 -11   3   3        7.25        6.81      1.58 o
 -10   3   3      312.74      293.50     11.95 o
  -9   3   3        1.56        3.15      1.93 o
  -8   3   3        2.06        0.78      0.93 o
  -7   3   3       33.59       30.96      1.28 o
  -6   3   3      209.03      200.94      3.15 o
  -5   3   3        0.05       -0.17      0.43 o
  -4   3   3       83.98      111.42      1.72 o
  -3   3   3       20.02       19.61      0.67 o
  -2   3   3        0.51        0.16      0.37 o
  -1   3   3        0.05        1.26      1.07 o
   0   3   3     1057.68     1120.88     26.18 o
   1   3   3        0.15        0.45      0.34 o
   2   3   3      207.33      200.26      3.62 o
   3   3   3      413.85      424.07      7.95 o
   4   3   3      512.96      509.11      7.66 o
   5   3   3      453.08      494.25      7.61 o
   6   3   3       43.01       49.20      1.43 o
   7   3   3      107.02      114.76      5.31 o
   8   3   3       13.13       13.78      1.39 o
   9   3   3       15.22       16.37      1.56 o
  10   3   3       28.07       32.66      2.11 o
  11   3   3       53.69       55.03      2.63 o
  12   3   3        0.60       -0.44      1.35 o
 -13   4   3      168.20      169.13      9.40 o
 -12   4   3        0.05       -0.44      1.33 o
 -11   4   3        5.27        7.01      1.51 o
 -10   4   3       63.61       67.05      4.73 o
  -9   4   3      984.98     1016.54     11.39 o
  -8   4   3       36.16       38.31      1.86 o
  -7   4   3      879.63      875.52      8.58 o
  -6   4   3        1.72        1.15      0.64 o
  -5   4   3      429.38      439.84      6.23 o
  -4   4   3       26.37       23.18      0.74 o
  -3   4   3      143.11      102.95      1.27 o
  -2   4   3      246.36      277.12      4.22 o
  -1   4   3      445.31      552.66     13.55 o
   0   4   3        3.71        5.77      0.45 o
   1   4   3      135.63      149.17      2.78 o
   2   4   3        8.36        8.99      0.85 o
   3   4   3      184.65      204.66      7.67 o
   4   4   3       36.22       35.36      0.88 o
   5   4   3        1.46        1.76      0.50 o
   6   4   3      121.84      115.44      6.16 o
   7   4   3        1.80        2.77      0.86 o
   8   4   3        4.23        3.55      1.04 o
   9   4   3        0.26       -0.12      0.98 o
  10   4   3        2.10        2.43      1.24 o
  11   4   3       31.67       30.22      2.16 o
  12   4   3       10.98        9.02      2.12 o
 -12   5   3        7.20        8.20      1.65 o
 -11   5   3        7.44        8.31      1.58 o
 -10   5   3       13.80       14.74      2.24 o
  -9   5   3      161.15      170.70      7.12 o
  -8   5   3       70.37       68.78      2.07 o
  -7   5   3       23.19       24.19      1.42 o
  -6   5   3        0.05        0.09      0.61 o
  -5   5   3        0.21        0.23      0.37 o
  -4   5   3       32.13       34.84      0.90 o
  -3   5   3       76.63       80.82      1.05 o
  -2   5   3      134.16      137.80      2.16 o
  -1   5   3      177.39      162.78      2.01 o
   0   5   3      266.55      283.24      4.67 o
   1   5   3      442.24      456.63      8.93 o
   2   5   3       20.07       21.82      0.90 o
   3   5   3       61.09       57.47      0.99 o
   4   5   3      152.05      152.13      3.95 o
   5   5   3      227.49      232.81      6.80 o
   6   5   3      184.50      190.00      7.16 o
   7   5   3        0.13       -0.36      0.74 o
   8   5   3       10.59       11.77      1.22 o
   9   5   3       10.30       13.03      1.37 o
  10   5   3        0.07        0.66      1.12 o
  11   5   3        9.20        8.65      1.48 o
 -11   6   3        0.18       -0.22      1.07 o
 -10   6   3       38.78       46.36      2.85 o
  -9   6   3       28.63       29.78      1.82 o
  -8   6   3      293.08      303.28      8.94 o
  -7   6   3       95.38       91.90      3.02 o
  -6   6   3       80.58       84.25      2.69 o
  -5   6   3       17.83       20.55      1.08 o
  -4   6   3      264.60      256.47      3.91 o
  -3   6   3       23.67       21.84      2.27 o
  -2   6   3       85.46       78.34      1.96 o
  -1   6   3       55.69       56.01      1.50 o
   0   6   3       73.29       71.65      2.19 o
   1   6   3      283.00      283.28      4.71 o
   2   6   3      524.42      545.42     12.75 o
   3   6   3      266.52      274.88      7.02 o
   4   6   3        8.77        8.77      0.92 o
   5   6   3      122.71      112.16      4.09 o
   6   6   3       13.13       15.02      1.22 o
   7   6   3        0.25       -0.50      0.94 o
   8   6   3        3.19        1.72      1.33 o
   9   6   3        0.31        0.76      0.90 o
  10   6   3       21.54       22.28      1.67 o
 -10   7   3       42.56       56.67      4.20 o
  -9   7   3        0.05        2.10      1.58 o
  -8   7   3        3.89        3.23      1.33 o
  -7   7   3       41.01       40.00      2.64 o
  -6   7   3       22.03       19.13      1.16 o
  -5   7   3        2.11        3.46      0.75 o
  -4   7   3       44.31       36.24      1.46 o
  -3   7   3       36.10       34.06      0.93 o
  -2   7   3        0.28        0.18      0.59 o
  -1   7   3        9.97        9.56      0.93 o
   0   7   3       25.27       20.08      1.21 o
   1   7   3       82.48       77.38      2.10 o
   2   7   3      141.41      144.34      6.74 o
   3   7   3       34.88       33.43      1.29 o
   4   7   3       26.46       31.08      1.24 o
   5   7   3       23.85       25.04      1.22 o
   6   7   3       10.77       14.22      1.30 o
   7   7   3        2.15        1.97      1.05 o
   8   7   3       12.64       16.59      1.81 o
   9   7   3        0.50        0.85      1.37 o
  -9   8   3       56.96       65.64      2.91 o
  -8   8   3       26.77       32.36      2.51 o
  -7   8   3       50.79       47.19      2.74 o
  -6   8   3       20.93       19.21      1.33 o
  -5   8   3      245.59      240.58      3.77 o
  -4   8   3        8.50        8.59      1.05 o
  -3   8   3        1.25        1.00      0.82 o
  -2   8   3        5.19        6.32      0.76 o
  -1   8   3        4.38        4.81      0.91 o
   0   8   3      165.07      164.32      3.78 o
   1   8   3       19.54       16.37      1.41 o
   2   8   3       52.69       53.86      3.16 o
   3   8   3        4.43        4.05      0.87 o
   4   8   3       37.10       35.62      1.47 o
   5   8   3       12.22       16.26      1.20 o
   6   8   3        0.08        0.18      0.99 o
   7   8   3        3.75        3.81      1.11 o
   8   8   3        0.93       -0.54      1.21 o
  -7   9   3        0.43        1.03      1.60 o
  -6   9   3        1.39        1.37      0.94 o
  -5   9   3        0.61        1.49      0.90 o
  -4   9   3       11.22       10.62      1.17 o
  -3   9   3        8.62       10.96      1.16 o
  -2   9   3        0.00        0.31      0.85 o
  -1   9   3        1.23        1.21      0.85 o
   0   9   3        0.82        1.39      1.08 o
   1   9   3       89.48       89.44      3.35 o
   2   9   3       65.03       59.38      2.10 o
   3   9   3        4.21        3.19      1.05 o
   4   9   3        1.19        1.08      0.88 o
   5   9   3        1.78        1.64      0.91 o
   6   9   3        3.06        3.60      1.05 o
  -3  10   3        3.23        2.92      1.19 o
  -2  10   3       16.91       26.80      1.91 o
  -1  10   3        4.75        3.82      0.94 o
   0  10   3        1.67        1.78      1.17 o
   1  10   3        7.64        6.60      1.36 o
   2  10   3        1.68        1.91      1.20 o
 -14   0   4        0.05        2.44      3.15 o
 -12   0   4       37.43       40.78      3.17 o
 -10   0   4      426.71      407.39     18.40 o
  -8   0   4     1166.95     1084.09     13.01 o
  -6   0   4        7.20       22.46      1.78 o
  -4   0   4     5525.13     5408.85    134.35 o
  -2   0   4     9468.37     8776.53     58.35 o
   0   0   4     2510.43     2419.10     63.34 o
   2   0   4     2174.31     2313.16     48.47 o
   4   0   4      357.73      275.42      6.37 o
   6   0   4      782.07      839.18     17.79 o
   8   0   4        0.84        0.36      1.06 o
  10   0   4       35.21       40.06      2.53 o
  12   0   4      150.31      161.41      7.58 o
 -14   1   4        2.81        4.40      1.74 o
 -13   1   4       29.22       22.89      2.23 o
 -12   1   4      173.15      167.61      4.99 o
 -11   1   4       33.43       33.71      1.94 o
 -10   1   4       16.60       16.19      1.44 o
  -9   1   4       18.13       19.95      1.43 o
  -8   1   4      181.21      183.19      3.38 o
  -7   1   4      406.03      447.55      6.38 o
  -6   1   4      276.10      282.04      5.48 o
  -5   1   4      349.39      362.08      7.12 o
  -4   1   4      334.35      392.84      5.41 o
  -3   1   4     1074.93     1107.72      6.87 o
  -2   1   4      545.36      587.80      7.32 o
  -1   1   4      995.71     1012.49     11.51 o
   0   1   4      273.96      294.51      4.24 o
   1   1   4       16.75       19.12      0.71 o
   2   1   4       33.92       38.57      0.80 o
   3   1   4       50.89       66.06      0.95 o
   4   1   4     1647.59     1687.23     16.43 o
   5   1   4      432.74      448.41      7.52 o
   6   1   4      450.32      467.54      6.30 o
   7   1   4       54.86       57.31      1.67 o
   8   1   4       97.90       96.27      2.71 o
   9   1   4        2.85        3.95      0.94 o
  10   1   4        7.54       11.61      1.18 o
  11   1   4        1.01        0.28      1.08 o
  12   1   4       28.93       29.86      1.96 o
 -14   2   4        0.07       -0.10      1.78 o
 -13   2   4      106.93      105.96      4.19 o
 -12   2   4       49.86       44.17      2.94 o
 -11   2   4      209.71      200.54     10.07 o
 -10   2   4        0.48       -0.51      1.08 o
  -9   2   4      962.52      960.05      8.90 o
  -8   2   4      421.85      417.89      9.79 o
  -7   2   4      311.01      314.22      6.38 o
  -6   2   4        6.62        7.75      0.66 o
  -5   2   4     2057.39     2109.47     26.11 o
  -4   2   4        0.02       -0.14      0.47 o
  -3   2   4      978.93      989.55     13.35 o
  -2   2   4       95.87       90.60      1.26 o
  -1   2   4      861.69      869.49     19.44 o
   0   2   4     1184.22     1330.20     32.63 o
   1   2   4     2204.68     2152.09     18.39 o
   2   2   4       15.52       19.17      0.75 o
   3   2   4       18.53       20.17      0.74 o
   4   2   4     1180.04     1251.95     16.84 o
   5   2   4      388.14      378.38      6.92 o
   6   2   4       97.13      101.21      2.40 o
   7   2   4      818.38      845.31     20.38 o
   8   2   4       47.80       52.57      1.64 o
   9   2   4       72.61       73.81      2.20 o
  10   2   4        9.87       11.70      1.47 o
  11   2   4       34.67       31.06      2.30 o
  12   2   4        1.37        1.86      1.48 o
 -13   3   4        0.58        0.61      1.58 o
 -12   3   4       27.52       26.39      2.41 o
 -11   3   4       32.93       31.54      2.46 o
 -10   3   4      298.43      290.56      7.42 o
  -9   3   4       50.18       44.33      3.66 o
  -8   3   4      394.53      413.90      6.96 o
  -7   3   4        0.68        0.64      0.83 o
  -6   3   4        8.17        7.79      0.79 o
  -5   3   4      248.44      256.42      2.68 o
  -4   3   4      447.74      509.61      5.36 o
  -3   3   4      311.23      320.71      3.29 o
  -2   3   4      299.41      332.47      6.96 o
  -1   3   4     1916.44     2130.82     42.33 o
   0   3   4      263.61      289.24      5.21 o
   1   3   4      751.24      857.90     20.77 o
   2   3   4      446.94      486.53      6.58 o
   3   3   4        3.77        3.27      0.49 o
   4   3   4       96.21       98.51      2.00 o
   5   3   4       21.63       20.44      0.93 o
   6   3   4       12.88       11.74      1.06 o
   7   3   4        7.45        7.14      1.16 o
   8   3   4       12.77       13.42      1.46 o
   9   3   4        2.47        0.85      1.15 o
  10   3   4        4.36        3.34      1.33 o
  11   3   4       22.69       22.59      2.47 o
  12   3   4        0.13       -0.13      1.36 o
 -13   4   4       10.14        9.97      2.01 o
 -12   4   4       26.41       27.65      2.40 o
 -11   4   4       18.19       18.52      1.94 o
 -10   4   4       67.42       67.20      4.07 o
  -9   4   4      104.20      103.49      4.57 o
  -8   4   4      494.74      476.46      8.69 o
  -7   4   4      146.34      150.22      3.95 o
  -6   4   4      636.85      618.37     13.87 o
  -5   4   4      145.82      135.84      1.60 o
  -4   4   4     2046.57     2086.02     21.70 o
  -3   4   4       20.16       23.57      0.95 o
  -2   4   4     2272.48     2363.50     37.46 o
  -1   4   4      221.20      216.82      5.69 o
   0   4   4        1.85       -0.16      0.44 o
   1   4   4        4.82        5.73      0.61 o
   2   4   4      763.57      732.49     20.35 o
   3   4   4        0.60        1.50      0.50 o
   4   4   4       10.23       10.08      0.67 o
   5   4   4        0.11        0.07      0.70 o
   6   4   4      253.48      265.32      8.10 o
   7   4   4        8.50        9.51      1.19 o
   8   4   4       63.93       65.04      2.32 o
   9   4   4        4.85        5.50      1.26 o
  10   4   4       33.43       30.61      2.09 o
  11   4   4        0.30       -0.52      1.29 o
 -12   5   4        2.98        5.39      1.58 o
 -11   5   4       82.13       84.18      4.27 o
 -10   5   4       59.88       55.51      3.46 o
  -9   5   4       61.50       64.70      4.07 o
  -8   5   4       87.78       92.34      2.67 o
  -7   5   4        6.89        7.68      1.08 o
  -6   5   4       29.77       31.37      1.27 o
  -5   5   4      180.01      203.50      3.51 o
  -4   5   4       70.98       73.86      1.19 o
  -3   5   4       60.80       65.38      1.14 o
  -2   5   4        5.69        2.96      0.51 o
  -1   5   4      110.91      120.94      2.89 o
   0   5   4       16.81       17.92      1.00 o
   1   5   4       49.03       52.48      1.78 o
   2   5   4       36.65       39.65      1.23 o
   3   5   4       36.95       39.01      1.23 o
   4   5   4       81.35       67.92      5.10 o
   5   5   4       10.99       11.22      0.79 o
   6   5   4       14.28       14.64      1.07 o
   7   5   4        6.85        6.08      0.97 o
   8   5   4        0.13        0.94      0.99 o
   9   5   4        6.30        5.85      1.25 o
  10   5   4       12.98        9.82      1.46 o
  11   5   4       16.94       14.13      2.18 o
 -11   6   4       12.23       10.57      2.13 o
 -10   6   4        7.92        8.03      1.83 o
  -9   6   4      230.11      239.06      3.80 o
  -8   6   4       21.45       19.82      1.49 o
  -7   6   4      134.74      141.33      2.52 o
  -6   6   4      196.63      190.56      2.80 o
  -5   6   4      252.02      241.31      2.41 o
  -4   6   4       52.58       47.26      1.28 o
  -3   6   4      342.25      328.36      4.08 o
  -2   6   4        1.27        0.66      0.64 o
  -1   6   4      101.57      102.99      1.94 o
   0   6   4      147.48      146.99      2.45 o
   1   6   4        0.04       -0.40      0.64 o
   2   6   4       35.58       36.36      1.39 o
   3   6   4       96.62       99.49      4.33 o
   4   6   4       73.88       71.59      1.78 o
   5   6   4      186.25      201.44      5.58 o
   6   6   4       54.22       54.80      2.88 o
   7   6   4      100.79      105.57      3.70 o
   8   6   4        0.15       -0.12      0.84 o
   9   6   4       10.27        9.47      1.21 o
  10   6   4        0.16       -0.94      1.33 o
 -10   7   4        3.33        2.86      2.18 o
  -9   7   4        0.67       -0.52      1.28 o
  -8   7   4       52.81       57.84      2.56 o
  -7   7   4       68.45       67.04      3.45 o
  -6   7   4       32.60       31.86      1.47 o
  -5   7   4       43.46       38.98      1.62 o
  -4   7   4       79.88       75.99      2.04 o
  -3   7   4        3.27        3.70      0.73 o
  -2   7   4      121.48      127.29      1.96 o
  -1   7   4        1.14        1.72      0.77 o
   0   7   4        7.57        6.43      1.16 o
   1   7   4        0.02        0.63      0.66 o
   2   7   4       79.61       81.73      3.19 o
   3   7   4       15.80       16.23      1.21 o
   4   7   4        0.76        0.05      0.78 o
   5   7   4       88.88       87.91      2.97 o
   6   7   4       22.37       19.72      1.54 o
   7   7   4        5.70        3.18      1.19 o
   8   7   4        5.03        4.58      1.47 o
   9   7   4        0.50        0.16      1.42 o
  -9   8   4        0.16        0.74      1.68 o
  -8   8   4       24.56       24.92      2.33 o
  -7   8   4       10.64        8.27      1.18 o
  -6   8   4       32.91       44.08      1.80 o
  -5   8   4        5.24        4.05      1.01 o
  -4   8   4      157.95      157.40      2.74 o
  -3   8   4        1.96        1.09      0.71 o
  -2   8   4       24.22       26.20      1.25 o
  -1   8   4        3.22        2.04      0.85 o
   0   8   4       46.32       46.31      1.57 o
   1   8   4       19.74       18.49      1.51 o
   2   8   4       93.96       94.96      3.31 o
   3   8   4       51.94       58.86      2.25 o
   4   8   4        2.40        2.63      0.93 o
   5   8   4        4.16        5.19      1.05 o
   6   8   4       92.06       99.92      5.66 o
   7   8   4       12.25       18.08      1.63 o
  -7   9   4       24.47       24.57      1.64 o
  -6   9   4        0.14       -0.10      0.95 o
  -5   9   4       20.56       24.15      1.56 o
  -4   9   4        0.90        0.09      0.91 o
  -3   9   4        9.61        9.96      1.20 o
  -2   9   4        3.59        2.97      0.80 o
  -1   9   4        4.22        3.74      0.83 o
   0   9   4        4.23        5.62      1.20 o
   1   9   4        4.67        6.50      1.23 o
   2   9   4        4.85        5.82      1.21 o
   3   9   4        3.57        3.76      1.19 o
   4   9   4       16.65       18.51      1.73 o
   5   9   4       31.63       36.65      1.78 o
  -3  10   4        2.88        1.75      1.21 o
  -2  10   4        0.67        0.20      1.19 o
  -1  10   4        0.50        0.31      0.92 o
   0  10   4       19.77       19.64      1.80 o
   1  10   4        1.89        4.02      1.63 o
 -13   0   5        0.20        0.41      1.82 o
 -11   0   5      111.88       98.28      3.89 o
  -9   0   5      319.43      303.13      5.49 o
  -7   0   5      369.21      416.01      8.23 o
  -5   0   5      779.21      843.32     13.32 o
  -3   0   5      158.15      202.05      3.51 o
  -1   0   5     2421.10     2508.14     57.34 o
   1   0   5     3519.03     3632.20     51.24 o
   3   0   5     1353.35     1406.48     15.08 o
   5   0   5      118.19      118.31      2.63 o
   7   0   5     1221.97     1250.75     24.61 o
   9   0   5      369.75      386.56     17.39 o
  11   0   5        0.51       -0.75      1.39 o
 -14   1   5       10.17       14.05      2.16 o
 -13   1   5       10.92       11.98      1.91 o
 -12   1   5       64.76       62.83      2.93 o
 -11   1   5       21.65       20.01      1.65 o
 -10   1   5      159.31      155.92      3.09 o
  -9   1   5      102.82       91.83      2.92 o
  -8   1   5      355.99      344.41      4.68 o
  -7   1   5      575.50      606.44     12.44 o
  -6   1   5      286.33      298.77      3.30 o
  -5   1   5       38.47       24.75      1.11 o
  -4   1   5     1459.66     1617.98     19.95 o
  -3   1   5      548.41      566.70     10.48 o
  -2   1   5      358.07      387.74      6.12 o
  -1   1   5        0.14        0.08      0.40 o
   0   1   5      468.24      488.75      7.44 o
   1   1   5      114.87       90.73      1.61 o
   2   1   5       89.74      103.99      1.40 o
   3   1   5     1255.36     1359.37     13.34 o
   4   1   5      849.93      866.72     16.95 o
   5   1   5       26.73       26.47      1.12 o
   6   1   5        5.86        5.91      0.83 o
   7   1   5      117.53      116.22      2.15 o
   8   1   5        2.98        3.56      0.90 o
   9   1   5       17.95       18.27      1.29 o
  10   1   5        2.74        2.32      0.99 o
  11   1   5        8.49        6.88      1.37 o
  12   1   5        5.74        7.75      1.64 o
 -13   2   5        1.05        2.05      1.75 o
 -12   2   5        0.83       -0.33      1.47 o
 -11   2   5        0.04       -1.34      1.34 o
 -10   2   5      145.59      138.43      4.30 o
  -9   2   5       47.20       43.83      2.33 o
  -8   2   5     1148.77     1102.61     14.48 o
  -7   2   5        6.47        5.24      0.77 o
  -6   2   5       33.14       34.13      1.37 o
  -5   2   5        6.03        5.53      0.65 o
  -4   2   5      242.16      270.01      5.17 o
  -3   2   5      294.63      326.70      5.30 o
  -2   2   5     3599.54     3620.61     60.18 o
  -1   2   5        4.20        5.53      1.10 o
   0   2   5     1677.11     1673.20     30.74 o
   1   2   5       21.91       23.75      0.84 o
   2   2   5      994.80     1063.59     14.45 o
   3   2   5      656.15      683.97      7.54 o
   4   2   5        9.50        9.14      0.70 o
   5   2   5        7.32        7.18      0.72 o
   6   2   5      838.18      876.10     13.64 o
   7   2   5        4.02        5.51      0.91 o
   8   2   5       69.55       70.43      1.91 o
   9   2   5        6.13        6.84      1.30 o
  10   2   5       49.53       51.85      3.07 o
  11   2   5        7.27        8.06      1.69 o
  12   2   5        8.55       11.26      1.96 o
 -13   3   5        0.60       -0.10      1.58 o
 -12   3   5        3.85        5.01      1.72 o
 -11   3   5       22.57       22.71      2.34 o
 -10   3   5        0.20       -0.30      1.93 o
  -9   3   5        0.32        1.32      1.83 o
  -8   3   5     1758.79     1780.85     35.32 o
  -7   3   5      320.38      336.72      7.84 o
  -6   3   5        0.68        1.47      0.72 o
  -5   3   5     1021.22     1060.43     14.83 o
  -4   3   5       62.23       79.87      2.17 o
  -3   3   5      465.57      467.24      7.29 o
  -2   3   5      122.71      109.46      1.90 o
  -1   3   5     1003.16     1065.00     40.43 o
   0   3   5      223.72      238.97      5.81 o
   1   3   5        4.73        5.64      0.60 o
   2   3   5      338.78      353.59      6.55 o
   3   3   5       68.12       68.43      1.32 o
   4   3   5        7.10        6.08      0.74 o
   5   3   5        0.00       -0.17      0.75 o
   6   3   5       12.21        8.69      1.08 o
   7   3   5        0.19        0.21      1.00 o
   8   3   5        0.96        0.60      1.12 o
   9   3   5       13.48       11.34      1.55 o
  10   3   5       47.64       46.42      2.47 o
  11   3   5        0.19        0.33      1.32 o
 -13   4   5        0.07       -1.47      1.47 o
 -12   4   5        7.12        7.20      1.72 o
 -11   4   5       11.58       10.78      2.54 o
 -10   4   5        2.64        4.17      2.03 o
  -9   4   5      664.85      665.49      9.96 o
  -8   4   5       88.83       85.99      2.37 o
  -7   4   5      313.27      319.51      6.03 o
  -6   4   5       68.68       64.92      1.92 o
  -5   4   5      144.84      146.01      2.20 o
  -4   4   5      122.08      142.31      2.19 o
  -3   4   5      331.47      315.68      6.25 o
  -2   4   5       40.47       45.51      1.20 o
  -1   4   5      396.55      417.89     11.80 o
   0   4   5       60.68       61.72      1.63 o
   1   4   5     2170.97     2235.82    115.49 o
   2   4   5      178.32      176.41      5.53 o
   3   4   5      308.69      302.95      5.02 o
   4   4   5        0.73        1.35      0.74 o
   5   4   5      486.50      499.52     15.38 o
   6   4   5        0.49        1.10      0.86 o
   7   4   5      311.94      318.44      8.84 o
   8   4   5       45.39       39.05      2.06 o
   9   4   5       54.19       59.96      2.49 o
  10   4   5        3.04        4.26      1.38 o
  11   4   5        0.24        0.25      1.31 o
 -12   5   5       31.69       31.56      3.15 o
 -11   5   5        5.60        6.61      2.24 o
 -10   5   5        7.70        7.01      2.13 o
  -9   5   5        0.30       -0.19      1.43 o
  -8   5   5      201.56      198.65      5.00 o
  -7   5   5      478.93      472.88     14.59 o
  -6   5   5      163.75      165.37      3.62 o
  -5   5   5      126.66      131.53      2.14 o
  -4   5   5      398.20      416.17      6.00 o
  -3   5   5       13.24       14.30      0.91 o
  -2   5   5        2.60        2.74      0.72 o
  -1   5   5      127.28      131.68      2.34 o
   0   5   5       76.95       80.04      2.20 o
   1   5   5      245.21      238.57      9.38 o
   2   5   5       24.14       22.91      1.18 o
   3   5   5       28.34       24.59      1.24 o
   4   5   5      159.14      161.61      4.28 o
   5   5   5      148.14      147.80      4.08 o
   6   5   5       40.14       41.49      1.65 o
   7   5   5        9.21        9.38      1.22 o
   8   5   5       14.34       15.56      1.50 o
   9   5   5        0.00       -0.05      1.10 o
  10   5   5        1.65        1.39      1.28 o
 -11   6   5        0.92        0.41      1.83 o
 -10   6   5       51.61       57.44      2.94 o
  -9   6   5       17.05       15.70      1.60 o
  -8   6   5       71.86       74.14      2.83 o
  -7   6   5       29.82       31.35      1.69 o
  -6   6   5       27.55       27.10      1.26 o
  -5   6   5       25.08       22.61      1.20 o
  -4   6   5      285.94      278.83      4.29 o
  -3   6   5       34.67       33.09      1.31 o
  -2   6   5       38.40       37.63      1.37 o
  -1   6   5      255.27      263.54      8.71 o
   0   6   5      259.43      250.11     10.97 o
   1   6   5       63.24       64.05      4.26 o
   2   6   5      444.03      439.39     15.08 o
   3   6   5       45.63       46.22      1.91 o
   4   6   5        0.34        0.48      0.72 o
   5   6   5      175.06      170.26      6.66 o
   6   6   5      183.05      196.23      8.04 o
   7   6   5       10.10        7.10      1.09 o
   8   6   5       12.42       13.61      1.34 o
   9   6   5        1.76        0.82      1.08 o
 -10   7   5        0.87        1.42      3.05 o
  -9   7   5       45.35       44.56      2.76 o
  -8   7   5       28.42       32.33      2.45 o
  -7   7   5       41.24       45.75      1.46 o
  -6   7   5       76.28       71.04      1.63 o
  -5   7   5        1.91        2.48      0.77 o
  -4   7   5       42.27       43.26      1.44 o
  -3   7   5      204.05      212.78      3.71 o
  -2   7   5       37.23       29.91      1.30 o
  -1   7   5       33.39       34.01      1.52 o
   0   7   5        7.23        7.01      0.93 o
   1   7   5        2.74        1.60      0.77 o
   2   7   5        4.79        6.78      0.83 o
   3   7   5       32.25       32.47      1.84 o
   4   7   5        0.17        0.04      0.89 o
   5   7   5        1.32        1.11      0.91 o
   6   7   5       20.01       23.89      1.61 o
   7   7   5        7.17        8.39      1.69 o
   8   7   5        4.68        7.42      1.75 o
  -8   8   5        2.09        1.97      1.61 o
  -7   8   5       52.95       49.50      2.03 o
  -6   8   5        3.96        4.19      1.06 o
  -5   8   5        7.81        7.76      1.15 o
  -4   8   5        3.52        2.91      0.86 o
  -3   8   5        0.48        0.44      0.74 o
  -2   8   5       34.03       29.70      1.36 o
  -1   8   5       28.89       31.17      1.56 o
   0   8   5        4.68        4.13      0.91 o
   1   8   5        0.68        0.77      0.74 o
   2   8   5       24.16       25.25      1.68 o
   3   8   5      137.74      144.37      7.62 o
   4   8   5       40.07       38.46      2.42 o
   5   8   5       45.41       49.89      2.70 o
   6   8   5       12.94       12.12      1.52 o
   7   8   5       18.06       19.48      3.05 o
  -6   9   5       13.92       12.64      1.39 o
  -5   9   5        2.61        1.49      1.04 o
  -4   9   5       22.85       20.88      1.51 o
  -3   9   5        0.40        0.83      0.79 o
  -2   9   5       12.09       11.32      1.07 o
  -1   9   5        4.47        7.21      0.97 o
   0   9   5        0.30       -0.22      0.84 o
   1   9   5        9.53        7.63      1.32 o
   2   9   5       11.05        8.98      1.41 o
   3   9   5       36.08       39.82      2.10 o
   4   9   5       12.96       13.50      1.51 o
  -1  10   5        0.74        0.50      1.49 o
 -14   0   6       97.09      107.56      7.22 o
 -12   0   6       13.68       18.16      2.46 o
 -10   0   6        0.04        1.39      1.34 o
  -8   0   6        0.53        0.20      1.83 o
  -6   0   6        0.42        2.77      0.94 o
  -4   0   6     1187.76     1402.64     34.84 o
  -2   0   6      236.71      249.31      3.66 o
   0   0   6      141.92      162.05      3.07 o
   2   0   6     1772.56     1857.76     50.53 o
   4   0   6      171.47      196.61      5.17 o
   6   0   6      774.79      784.95     17.83 o
   8   0   6       69.71       64.21      4.16 o
  10   0   6       14.74       13.91      1.89 o
 -14   1   6       59.08       56.53      7.37 o
 -13   1   6        0.12        0.38      1.42 o
 -12   1   6        0.07       -0.94      1.25 o
 -11   1   6        7.73        5.10      1.26 o
 -10   1   6       40.25       28.96      2.08 o
  -9   1   6       15.38       12.50      1.60 o
  -8   1   6      707.43      657.70     18.46 o
  -7   1   6      329.38      309.49      7.99 o
  -6   1   6      189.46      191.91      3.87 o
  -5   1   6      817.06      774.94     13.32 o
  -4   1   6     1608.26     1730.34     21.20 o
  -3   1   6     2864.08     3089.69     36.84 o
  -2   1   6      709.19      717.61      8.47 o
  -1   1   6        0.55        1.00      0.50 o
   0   1   6       85.72      102.82      1.87 o
   1   1   6      207.69      191.56      2.98 o
   2   1   6        0.27        4.22      1.52 o
   3   1   6       92.50       93.45      1.35 o
   4   1   6       74.13       71.57      1.44 o
   5   1   6        0.56        0.35      0.68 o
   6   1   6      247.69      252.24      5.05 o
   7   1   6      255.39      265.20      5.41 o
   8   1   6       37.25       35.84      1.61 o
   9   1   6        4.31        3.58      1.01 o
  10   1   6        3.61        5.19      1.36 o
  11   1   6        0.75        0.55      1.37 o
 -13   2   6       69.95       72.83      3.76 o
 -12   2   6        5.66        3.70      1.75 o
 -11   2   6      109.55      103.83      3.72 o
 -10   2   6      124.42      118.03      5.59 o
  -9   2   6       33.14       26.90      2.95 o
  -8   2   6        2.59        0.80      1.18 o
  -7   2   6      224.79      216.74      8.06 o
  -6   2   6      100.11      101.67      2.01 o
  -5   2   6       44.43       50.10      1.66 o
  -4   2   6       22.30       23.77      1.12 o
  -3   2   6       19.99       19.78      0.96 o
  -2   2   6       14.79       17.51      0.91 o
  -1   2   6       79.29       95.57      4.32 o
   0   2   6       98.46       91.73      3.17 o
   1   2   6      455.04      483.67      5.02 o
   2   2   6     1143.23     1203.33     16.62 o
   3   2   6     1706.44     1726.89     24.09 o
   4   2   6      167.08      165.54      3.24 o
   5   2   6     1024.64     1021.17     15.86 o
   6   2   6      263.77      260.29      6.16 o
   7   2   6      160.06      168.61      3.72 o
   8   2   6       12.60       12.34      1.40 o
   9   2   6       41.89       39.67      2.41 o
  10   2   6        3.38        1.58      1.40 o
  11   2   6        5.54        6.79      1.71 o
 -13   3   6        0.44        2.98      1.79 o
 -12   3   6       43.57       41.58      2.89 o
 -11   3   6       17.83       16.98      2.95 o
 -10   3   6        4.08        3.15      2.24 o
  -9   3   6       79.76       79.70      4.47 o
  -8   3   6       38.15       38.50      1.92 o
  -7   3   6      168.84      168.33      2.87 o
  -6   3   6      102.85      118.34      2.76 o
  -5   3   6     1948.86     1903.40     49.02 o
  -4   3   6      575.21      596.21      9.64 o
  -3   3   6      821.12      862.34     12.79 o
  -2   3   6       70.69       64.52      1.36 o
  -1   3   6       70.90       73.47      1.99 o
   0   3   6        1.23        0.10      0.57 o
   1   3   6        4.25        0.03      0.52 o
   2   3   6       72.32       66.11      1.61 o
   3   3   6      691.30      728.89     11.84 o
   4   3   6      507.24      484.91     11.50 o
   5   3   6      104.61       99.88      3.36 o
   6   3   6      148.39      147.02      3.11 o
   7   3   6      105.89      113.63      7.00 o
   8   3   6        8.37        9.55      1.47 o
   9   3   6        8.52        9.37      1.58 o
  10   3   6       16.02       16.39      1.87 o
  11   3   6        0.85       -0.16      1.43 o
 -12   4   6       29.70       32.43      3.76 o
 -11   4   6       18.60       15.25      2.74 o
 -10   4   6        0.95        0.91      1.93 o
  -9   4   6        3.75        2.74      2.03 o
  -8   4   6      265.47      278.96      4.37 o
  -7   4   6       42.79       44.52      1.96 o
  -6   4   6      109.77      126.01      2.59 o
  -5   4   6        0.33        0.74      0.76 o
  -4   4   6       25.84       26.37      1.37 o
  -3   4   6       36.64       33.58      1.37 o
  -2   4   6      170.96      175.27      4.97 o
  -1   4   6      102.70      111.61      4.25 o
   0   4   6       25.77       18.30      1.25 o
   1   4   6        5.02        7.91      0.95 o
   2   4   6      415.01      433.87      7.58 o
   3   4   6       58.83       60.81      1.76 o
   4   4   6        3.29        2.71      0.87 o
   5   4   6       80.31       76.70      3.32 o
   6   4   6      676.22      699.10     13.09 o
   7   4   6       89.08       84.02      2.65 o
   8   4   6       37.27       36.21      2.09 o
   9   4   6        0.06       -0.59      1.18 o
  10   4   6       36.06       36.86      2.39 o
 -12   5   6       29.27       29.99      3.66 o
 -11   5   6        1.23        2.24      2.13 o
 -10   5   6        0.05        0.10      1.83 o
  -9   5   6        0.14       -1.02      1.34 o
  -8   5   6       88.43       82.61      2.43 o
  -7   5   6      133.15      149.72      2.88 o
  -6   5   6       25.78       22.39      1.23 o
  -5   5   6      265.68      281.28      3.59 o
  -4   5   6      100.61      104.16      1.95 o
  -3   5   6      346.04      341.48      8.06 o
  -2   5   6       96.08       96.40      4.59 o
  -1   5   6      236.27      226.35      8.78 o
   0   5   6        4.59        5.95      0.97 o
   1   5   6      120.32      124.96      3.79 o
   2   5   6        1.48        0.34      0.76 o
   3   5   6      369.29      364.16      6.98 o
   4   5   6      258.97      265.73      7.32 o
   5   5   6       78.29       76.47      2.48 o
   6   5   6       38.20       43.45      1.80 o
   7   5   6       17.60       14.45      1.45 o
   8   5   6        9.00       10.67      1.45 o
   9   5   6        0.28       -0.09      1.15 o
  10   5   6       16.25       17.08      2.31 o
 -11   6   6       31.40       39.85      3.56 o
 -10   6   6       11.04       11.48      1.89 o
  -9   6   6       11.07       11.67      1.84 o
  -8   6   6        9.36        9.54      1.31 o
  -7   6   6        1.91        1.70      1.04 o
  -6   6   6       19.32       17.34      1.14 o
  -5   6   6       25.23       27.71      1.33 o
  -4   6   6        4.51        3.16      0.79 o
  -3   6   6       54.27       46.06      1.52 o
  -2   6   6      299.93      267.47      5.75 o
  -1   6   6        1.21        2.44      0.91 o
   0   6   6        4.10        5.77      0.99 o
   1   6   6      196.85      181.64      7.49 o
   2   6   6       27.99       26.82      1.49 o
   3   6   6      187.89      182.51      6.08 o
   4   6   6       38.02       35.46      2.61 o
   5   6   6      139.12      144.44      4.92 o
   6   6   6        9.33       10.51      1.11 o
   7   6   6       95.01      100.75      2.58 o
   8   6   6       40.84       38.94      2.02 o
   9   6   6        6.57        7.91      1.79 o
 -10   7   6        1.18       -0.37      1.36 o
  -9   7   6       34.43       42.12      2.24 o
  -8   7   6        4.64        3.50      1.10 o
  -7   7   6       44.84       42.47      1.57 o
  -6   7   6      100.38       96.79      2.03 o
  -5   7   6        0.64       -0.02      0.77 o
  -4   7   6      212.82      205.78      3.38 o
  -3   7   6      203.35      185.65      4.34 o
  -2   7   6        3.39        2.77      0.80 o
  -1   7   6       24.23       25.68      1.71 o
   0   7   6        7.06        6.14      0.96 o
   1   7   6        4.52        2.64      0.85 o
   2   7   6       79.23       79.83      2.11 o
   3   7   6       19.33       25.21      1.31 o
   4   7   6        1.07        0.60      0.93 o
   5   7   6        0.28        0.28      0.99 o
   6   7   6        0.02        0.89      1.08 o
   7   7   6       23.97       24.72      2.34 o
  -8   8   6        9.27       10.86      1.98 o
  -7   8   6        0.18        2.07      1.08 o
  -6   8   6        0.04        0.11      0.77 o
  -5   8   6       14.23       13.12      1.09 o
  -4   8   6       13.56        8.57      1.06 o
  -3   8   6       17.71       18.76      1.24 o
  -2   8   6        3.27        2.64      0.84 o
  -1   8   6       33.40       34.06      1.48 o
   0   8   6        0.73        1.09      0.86 o
   1   8   6        3.26        3.43      0.90 o
   2   8   6       28.85       24.80      2.25 o
   3   8   6        5.89        4.85      1.24 o
   4   8   6       38.51       39.55      2.13 o
   5   8   6        0.02       -0.31      1.03 o
   6   8   6       28.29       29.97      3.47 o
  -6   9   6        0.96       -0.01      1.09 o
  -5   9   6        9.35       10.08      1.36 o
  -4   9   6       45.80       47.68      1.63 o
  -3   9   6       20.92       19.33      1.25 o
  -2   9   6        1.60        0.26      0.86 o
  -1   9   6       15.81       19.33      1.27 o
   0   9   6        2.65        4.05      0.98 o
   1   9   6       30.16       27.09      1.95 o
   2   9   6        1.73        2.41      1.25 o
   3   9   6       13.72       18.75      2.05 o
 -13   0   7       54.19       67.20      6.00 o
 -11   0   7      607.67      558.12     16.88 o
  -9   0   7       50.82       52.36      4.57 o
  -7   0   7      280.51      287.30      7.42 o
  -5   0   7     1053.64     1089.24     40.98 o
  -3   0   7       62.94       53.91      1.85 o
  -1   0   7        2.37        4.63      0.88 o
   1   0   7      353.63      319.92     11.05 o
   3   0   7        0.82       -0.16      0.72 o
   5   0   7      744.48      759.26     33.23 o
   7   0   7      508.53      518.32     14.97 o
   9   0   7       25.22       22.69      2.14 o
  11   0   7        4.82        6.20      2.44 o
 -13   1   7       23.37       26.18      2.43 o
 -12   1   7        5.73       10.15      2.08 o
 -11   1   7        0.28       -0.02      1.26 o
 -10   1   7       82.37       72.97      2.91 o
  -9   1   7       38.77       37.24      2.23 o
  -8   1   7        1.36       -0.23      1.40 o
  -7   1   7       15.63       20.54      2.11 o
  -6   1   7       75.12       80.63      2.15 o
  -5   1   7        0.87        1.25      0.75 o
  -4   1   7      129.09      138.31      2.38 o
  -3   1   7     1612.47     1736.09     27.87 o
  -2   1   7       22.80       14.26      0.75 o
  -1   1   7      234.91      244.62      3.04 o
   0   1   7      159.88      140.61      2.00 o
   1   1   7       11.23       17.59      1.44 o
   2   1   7      504.24      514.80      7.38 o
   3   1   7      302.42      315.25      5.50 o
   4   1   7      117.11      123.83      2.01 o
   5   1   7        9.63       11.03      1.05 o
   6   1   7        8.32        7.51      0.97 o
   7   1   7       63.98       76.03      2.87 o
   8   1   7      133.67      136.70      2.57 o
   9   1   7        0.03        2.03      1.29 o
  10   1   7       22.86       23.08      2.00 o
  11   1   7       59.89       67.01      3.37 o
 -13   2   7       15.66       15.29      2.40 o
 -12   2   7       10.48        9.75      2.00 o
 -11   2   7       17.29       16.37      3.25 o
 -10   2   7       73.64       75.23      4.98 o
  -9   2   7      111.88      105.22      5.29 o
  -8   2   7      372.94      350.84      8.23 o
  -7   2   7        0.40       -0.82      0.82 o
  -6   2   7      351.20      324.73      4.83 o
  -5   2   7       27.21       26.39      1.47 o
  -4   2   7       57.23       84.32      2.00 o
  -3   2   7        0.05       -0.09      0.57 o
  -2   2   7     1133.11     1090.29     14.55 o
  -1   2   7        3.03        2.19      0.61 o
   0   2   7     1029.44     1089.07     22.35 o
   1   2   7      392.04      421.32      4.30 o
   2   2   7       97.90      113.25      2.95 o
   3   2   7        4.16        4.10      0.74 o
   4   2   7        0.02        0.26      0.70 o
   5   2   7      143.56      143.31      2.96 o
   6   2   7      715.76      715.70     20.00 o
   7   2   7       13.86       11.45      1.36 o
   8   2   7       52.16       52.25      2.63 o
   9   2   7       11.98       10.28      1.69 o
  10   2   7       15.02       15.72      1.97 o
  11   2   7        0.01        0.81      1.62 o
 -13   3   7       12.14       11.74      2.19 o
 -12   3   7        1.19        1.52      2.34 o
 -11   3   7       28.42       22.47      3.35 o
 -10   3   7       13.24        9.96      2.74 o
  -9   3   7       37.40       40.06      3.96 o
  -8   3   7       47.24       48.38      2.38 o
  -7   3   7      336.06      342.90     13.13 o
  -6   3   7      400.24      417.43     11.12 o
  -5   3   7      303.13      299.02      7.27 o
  -4   3   7      633.32      631.04     13.91 o
  -3   3   7      206.56      232.01      4.67 o
  -2   3   7       88.22       72.80      1.86 o
  -1   3   7       36.57       38.52      1.79 o
   0   3   7      384.69      390.65      7.15 o
   1   3   7        2.96        4.85      0.95 o
   2   3   7       34.08       34.40      1.67 o
   3   3   7      108.09      100.90      2.51 o
   4   3   7       18.92       16.64      1.27 o
   5   3   7       45.58       45.51      2.12 o
   6   3   7      303.71      315.67     12.34 o
   7   3   7       75.14       71.99      3.53 o
   8   3   7       54.00       55.76      3.27 o
   9   3   7       54.59       53.56      2.63 o
  10   3   7        4.50        6.23      1.61 o
 -12   4   7        0.27        1.42      2.24 o
 -11   4   7       65.05       61.40      4.57 o
 -10   4   7        7.91        6.10      2.34 o
  -9   4   7      314.19      311.60      7.62 o
  -8   4   7        0.54       -0.33      0.98 o
  -7   4   7      914.43      929.27     25.12 o
  -6   4   7        8.44        8.54      1.31 o
  -5   4   7      368.37      400.11      6.94 o
  -4   4   7      157.49      162.36      4.71 o
  -3   4   7      158.18      154.29      2.86 o
  -2   4   7      151.15      134.89      4.39 o
  -1   4   7       18.57       18.50      1.16 o
   0   4   7       27.82       35.00      2.33 o
   1   4   7       28.90       30.13      2.60 o
   2   4   7       42.72       47.56      1.86 o
   3   4   7       27.32       27.24      1.52 o
   4   4   7       64.36       56.34      1.92 o
   5   4   7      321.71      304.49      5.83 o
   6   4   7       14.20       11.97      1.47 o
   7   4   7        2.45        2.10      1.22 o
   8   4   7        0.07        0.38      1.18 o
   9   4   7        4.74        4.07      1.45 o
  10   4   7        3.61        2.56      1.88 o
 -12   5   7       12.44       11.49      2.74 o
 -11   5   7        4.46        6.20      2.44 o
 -10   5   7       63.72       66.28      4.27 o
  -9   5   7       31.03       30.37      2.71 o
  -8   5   7       13.64       12.99      1.40 o
  -7   5   7       90.47       84.69      2.73 o
  -6   5   7        1.89        0.96      0.82 o
  -5   5   7        0.03        2.38      1.89 o
  -4   5   7      123.79      112.55      2.31 o
  -3   5   7      484.11      458.38      9.13 o
  -2   5   7       25.15       28.60      2.04 o
  -1   5   7      159.91      157.37      7.60 o
   0   5   7       50.95       45.32      3.77 o
   1   5   7       37.46       36.06      3.03 o
   2   5   7        7.56        4.09      0.96 o
   3   5   7        0.03        0.27      0.83 o
   4   5   7       37.46       36.58      1.69 o
   5   5   7       36.09       33.11      2.29 o
   6   5   7      110.57      104.26      4.06 o
   7   5   7      104.76      113.28      3.56 o
   8   5   7        8.30        8.43      1.46 o
   9   5   7       22.19       24.71      2.03 o
 -11   6   7        2.75        3.86      2.13 o
 -10   6   7       16.56       16.37      2.64 o
  -9   6   7        0.51       -0.33      1.46 o
  -8   6   7       51.55       60.20      2.41 o
  -7   6   7       35.69       35.84      1.94 o
  -6   6   7       58.12       51.52      1.73 o
  -5   6   7        0.92        0.90      0.82 o
  -4   6   7        8.78       11.40      1.05 o
  -3   6   7        0.70        1.44      0.84 o
  -2   6   7      123.70      121.92      3.57 o
  -1   6   7       22.97       19.63      1.28 o
   0   6   7       95.57       97.37      3.19 o
   1   6   7        0.23        0.47      0.85 o
   2   6   7        1.28        1.44      0.94 o
   3   6   7       39.91       38.00      1.74 o
   4   6   7       22.46       21.62      2.04 o
   5   6   7       29.43       26.83      1.55 o
   6   6   7       87.82       82.50      2.48 o
   7   6   7        6.68        7.13      1.35 o
   8   6   7        0.22        0.94      1.18 o
  -9   7   7        0.54        1.00      1.30 o
  -8   7   7       20.57       18.40      1.58 o
  -7   7   7        2.59        2.80      0.94 o
  -6   7   7       12.80       13.24      1.17 o
  -5   7   7       38.39       37.37      1.78 o
  -4   7   7        0.76        1.27      0.85 o
  -3   7   7       34.73       30.71      1.46 o
  -2   7   7       48.58       48.60      1.65 o
  -1   7   7        1.39        1.17      0.80 o
   0   7   7       42.17       44.51      2.58 o
   1   7   7       20.98       21.81      1.58 o
   2   7   7        0.65        0.01      0.87 o
   3   7   7        1.25        0.64      0.87 o
   4   7   7        1.54        1.66      0.90 o
   5   7   7       13.51       12.69      1.14 o
   6   7   7        4.30        7.25      1.15 o
   7   7   7       13.64       16.10      2.22 o
  -8   8   7        0.97        0.49      1.08 o
  -7   8   7       10.45       11.83      1.15 o
  -6   8   7        0.67        1.10      0.87 o
  -5   8   7       11.50       11.04      1.12 o
  -4   8   7       16.68       19.10      1.29 o
  -3   8   7       44.97       41.99      1.67 o
  -2   8   7        0.29        0.57      0.83 o
  -1   8   7       37.55       40.53      1.62 o
   0   8   7        0.80        0.42      0.89 o
   1   8   7       15.35       14.57      1.44 o
   2   8   7        0.37        1.48      0.88 o
   3   8   7        4.86        4.99      1.28 o
   4   8   7       45.93       48.87      3.78 o
   5   8   7        1.41        3.39      1.35 o
  -5   9   7        0.84        1.54      0.90 o
  -4   9   7        4.10        3.58      0.97 o
  -3   9   7       32.64       32.87      1.61 o
  -2   9   7        0.61        0.47      0.92 o
  -1   9   7        8.88        9.37      1.12 o
   0   9   7        0.26        0.08      0.93 o
   1   9   7        0.21        0.03      0.86 o
   2   9   7       11.16       11.39      1.62 o
 -12   0   8       36.79       41.58      4.78 o
 -10   0   8       61.62       56.83      5.08 o
  -8   0   8     1020.00      934.90     13.83 o
  -6   0   8     1226.41     1208.48     14.54 o
  -4   0   8       72.31       58.09      2.84 o
  -2   0   8     1842.01     1886.08     21.59 o
   0   0   8      619.91      632.36     10.01 o
   2   0   8       50.47       37.17      2.37 o
   4   0   8        5.70       10.31      2.41 o
   6   0   8       20.05       16.77      1.70 o
   8   0   8       15.75       16.84      1.91 o
  10   0   8       65.91       72.20      4.42 o
 -13   1   8       55.86       49.82      5.49 o
 -12   1   8      140.82      127.54      5.13 o
 -11   1   8      134.83      137.12      4.95 o
 -10   1   8       36.30       37.46      3.04 o
  -9   1   8        0.96        1.60      1.25 o
  -8   1   8       10.50       17.16      2.39 o
  -7   1   8        1.00        1.31      1.54 o
  -6   1   8        4.58        4.56      1.03 o
  -5   1   8       48.29       42.83      1.84 o
  -4   1   8      118.93      109.31      2.07 o
  -3   1   8        5.92        5.15      0.73 o
  -2   1   8     1291.21     1349.09     21.22 o
  -1   1   8       92.86      106.15      1.67 o
   0   1   8      131.46      131.69      1.95 o
   1   1   8        2.51        2.51      0.72 o
   2   1   8      325.70      334.78      5.42 o
   3   1   8        0.21       -0.22      0.81 o
   4   1   8       49.52       47.81      1.74 o
   5   1   8       35.68       34.20      1.48 o
   6   1   8        4.31        4.38      0.93 o
   7   1   8       22.39       23.62      1.40 o
   8   1   8       77.02       80.98      2.92 o
   9   1   8        0.27       -0.87      1.22 o
  10   1   8       22.77       26.16      2.28 o
 -13   2   8       91.51       90.44      4.16 o
 -12   2   8        4.77        5.08      2.85 o
 -11   2   8       59.58       60.39      4.98 o
 -10   2   8        3.46        3.35      2.44 o
  -9   2   8      148.00      133.79      6.00 o
  -8   2   8       51.36       50.43      4.27 o
  -7   2   8     1066.71     1018.50     35.74 o
  -6   2   8      100.65       88.57      3.36 o
  -5   2   8       50.77       45.64      2.24 o
  -4   2   8      142.20      140.13      5.69 o
  -3   2   8     1017.20      992.43      9.29 o
  -2   2   8       51.02       53.84      1.95 o
  -1   2   8      268.33      265.69      3.53 o
   0   2   8        8.56        8.93      0.82 o
   1   2   8       72.84       63.79      1.68 o
   2   2   8       25.03       25.59      1.29 o
   3   2   8      198.62      198.87      2.80 o
   4   2   8      340.67      341.59      8.09 o
   5   2   8       21.89       19.26      1.49 o
   6   2   8        5.69        5.49      1.33 o
   7   2   8        5.51        4.10      1.33 o
   8   2   8        0.03        1.72      1.37 o
   9   2   8        0.09       -1.09      1.39 o
  10   2   8        0.61        1.90      1.62 o
 -13   3   8       69.08       73.06      3.82 o
 -12   3   8      177.39      184.21      7.42 o
 -11   3   8       59.45       56.42      4.68 o
 -10   3   8      230.47      230.68      7.52 o
  -9   3   8        0.01       -0.51      2.03 o
  -8   3   8        3.55        3.08      1.47 o
  -7   3   8      478.60      465.78      8.69 o
  -6   3   8      355.41      351.39      8.38 o
  -5   3   8      218.27      211.08      5.29 o
  -4   3   8        1.50        0.57      0.83 o
  -3   3   8      140.11      146.64      4.97 o
  -2   3   8        8.44        8.67      1.02 o
  -1   3   8       76.09       78.74      1.99 o
   0   3   8        0.19        0.81      0.88 o
   1   3   8        2.59        2.25      0.97 o
   2   3   8      127.02      122.21      3.62 o
   3   3   8        9.87       10.73      1.13 o
   4   3   8      113.94      110.11      4.12 o
   5   3   8       63.42       53.34      2.29 o
   6   3   8        1.11        1.31      1.18 o
   7   3   8      120.06      126.73      3.77 o
   8   3   8        0.97        1.70      1.34 o
   9   3   8        0.96        0.92      1.43 o
  10   3   8       10.95       11.71      1.92 o
 -12   4   8        0.14       -0.81      2.24 o
 -11   4   8        0.32        1.73      2.24 o
 -10   4   8       26.26       27.96      3.56 o
  -9   4   8       32.93       31.31      3.76 o
  -8   4   8       46.09       46.93      4.42 o
  -7   4   8        8.60        9.59      1.51 o
  -6   4   8     1293.54     1262.93     42.07 o
  -5   4   8        0.01        0.60      0.89 o
  -4   4   8      829.40      817.00     20.14 o
  -3   4   8        6.23        6.83      1.05 o
  -2   4   8      230.50      230.24      3.17 o
  -1   4   8       21.31       20.31      1.32 o
   0   4   8      268.38      280.51      6.14 o
   1   4   8      102.42      107.20      5.50 o
   2   4   8       66.10       67.46      2.26 o
   3   4   8       91.96       94.69      3.22 o
   4   4   8       24.89       25.22      1.54 o
   5   4   8       58.96       64.29      2.48 o
   6   4   8      229.10      210.30      6.48 o
   7   4   8       14.05       14.65      1.66 o
   8   4   8        1.35        0.77      1.31 o
   9   4   8        0.32        0.77      1.39 o
 -11   5   8       16.48       15.15      2.95 o
 -10   5   8       15.38       17.28      2.85 o
  -9   5   8       60.18       62.93      3.40 o
  -8   5   8       18.90       19.69      1.62 o
  -7   5   8        0.75       -0.32      0.99 o
  -6   5   8      153.87      149.95      3.43 o
  -5   5   8        4.72        7.90      1.08 o
  -4   5   8       21.05       20.89      1.39 o
  -3   5   8       16.49       15.38      1.27 o
  -2   5   8        4.92        6.36      1.05 o
  -1   5   8      113.50      113.62      2.41 o
   0   5   8        0.49        0.45      0.94 o
   1   5   8       16.50       12.33      1.30 o
   2   5   8      166.46      163.04      5.04 o
   3   5   8      109.26      104.11      4.67 o
   4   5   8        0.52       -0.06      0.88 o
   5   5   8      137.49      137.89      5.79 o
   6   5   8        4.22        2.77      1.21 o
   7   5   8       31.42       29.32      2.09 o
   8   5   8       25.94       31.02      2.23 o
 -10   6   8       21.30       27.55      3.46 o
  -9   6   8        4.07        2.87      1.69 o
  -8   6   8        2.11        0.69      1.10 o
  -7   6   8      113.64      105.71      2.73 o
  -6   6   8        0.03        0.53      0.87 o
  -5   6   8      120.95      122.47      3.31 o
  -4   6   8       15.50       11.75      1.20 o
  -3   6   8      281.12      292.77      3.85 o
  -2   6   8       13.85       16.63      1.29 o
  -1   6   8        3.37        4.98      1.01 o
   0   6   8       20.05       15.52      1.42 o
   1   6   8       57.49       60.97      2.24 o
   2   6   8       21.57       20.78      1.88 o
   3   6   8       54.76       56.27      2.16 o
   4   6   8        2.19        1.07      0.99 o
   5   6   8        2.74        1.91      1.12 o
   6   6   8        6.82        9.61      1.42 o
   7   6   8        1.08        1.64      1.24 o
  -9   7   8       17.53       18.13      2.18 o
  -8   7   8        2.18        2.25      1.20 o
  -7   7   8        5.35        8.41      1.14 o
  -6   7   8        2.38        2.26      0.94 o
  -5   7   8        0.29        0.70      0.84 o
  -4   7   8       29.33       32.10      1.58 o
  -3   7   8       58.07       56.46      1.95 o
  -2   7   8        6.24        6.60      1.03 o
  -1   7   8       10.70        7.84      1.10 o
   0   7   8       19.91       18.54      1.54 o
   1   7   8        0.32       -0.59      0.95 o
   2   7   8       11.00       11.63      1.42 o
   3   7   8        1.62        3.67      1.09 o
   4   7   8        0.18        0.40      0.96 o
   5   7   8        1.09        1.73      1.17 o
   6   7   8       10.93        9.76      1.38 o
  -7   8   8        0.00       -0.92      0.92 o
  -6   8   8       35.32       40.57      1.76 o
  -5   8   8        1.42        1.33      0.94 o
  -4   8   8       22.08       27.43      1.54 o
  -3   8   8       11.61       13.07      1.24 o
  -2   8   8      127.57      128.35      4.34 o
  -1   8   8       42.95       42.66      1.74 o
   0   8   8       13.88       16.04      1.42 o
   1   8   8        0.50        0.10      0.95 o
   2   8   8        0.13        0.47      0.95 o
   3   8   8       11.56       13.32      1.24 o
   4   8   8        2.91        5.34      1.48 o
  -4   9   8        8.96       11.63      1.64 o
  -3   9   8        0.02        0.94      1.08 o
  -2   9   8        0.01       -0.73      0.91 o
  -1   9   8        6.28        7.70      1.13 o
   0   9   8        3.86        5.61      1.20 o
   1   9   8        2.72        4.42      1.29 o
 -13   0   9       74.15       63.03      6.20 o
 -11   0   9        0.09        1.75      1.69 o
  -9   0   9       49.87       28.87      3.76 o
  -7   0   9      701.84      636.72     11.59 o
  -5   0   9       90.89       64.86      4.27 o
  -3   0   9     1534.82     1452.25     41.19 o
  -1   0   9     2033.17     2068.33     39.13 o
   1   0   9       32.38       33.33      2.34 o
   3   0   9      190.87      193.06      4.60 o
   5   0   9       16.19       19.71      1.84 o
   7   0   9       19.15       18.52      1.95 o
   9   0   9       52.35       56.14      4.02 o
 -13   1   9      101.01      109.46      4.72 o
 -12   1   9      286.66      288.63     11.95 o
 -11   1   9      102.43      103.19      6.30 o
 -10   1   9      318.83      305.05      6.71 o
  -9   1   9      233.17      226.07      6.66 o
  -8   1   9        9.33       18.31      2.18 o
  -7   1   9       57.50       56.27      3.38 o
  -6   1   9      207.16      208.43      7.22 o
  -5   1   9       57.80       54.99      2.09 o
  -4   1   9      154.72      176.48      3.01 o
  -3   1   9      145.89      133.91      2.66 o
  -2   1   9      103.95       94.73      1.84 o
  -1   1   9      334.10      360.78      5.05 o
   0   1   9      140.63      132.12      2.10 o
   1   1   9       96.30       93.00      2.36 o
   2   1   9        0.33        0.09      0.87 o
   3   1   9        3.03        4.16      1.04 o
   4   1   9       67.66       67.07      2.32 o
   5   1   9       15.86       13.82      1.26 o
   6   1   9        3.82        3.16      0.97 o
   7   1   9       12.17       12.97      1.55 o
   8   1   9       16.86       15.57      1.75 o
   9   1   9        0.51        0.77      1.39 o
 -13   2   9       33.73       33.15      3.04 o
 -12   2   9       22.06       23.79      3.96 o
 -11   2   9        6.24        3.66      2.74 o
 -10   2   9       71.68       67.61      5.18 o
  -9   2   9        4.14        3.05      2.44 o
  -8   2   9       17.89       16.27      2.95 o
  -7   2   9       33.19       27.35      3.46 o
  -6   2   9      421.18      390.29      9.61 o
  -5   2   9       57.60       58.54      3.22 o
  -4   2   9     1291.57     1302.83     27.22 o
  -3   2   9      172.92      178.78      2.90 o
  -2   2   9     1506.75     1576.73     37.15 o
  -1   2   9        0.16        0.00      0.85 o
   0   2   9       97.25      100.21      3.92 o
   1   2   9      118.01      107.73      2.76 o
   2   2   9       78.27       69.40      2.49 o
   3   2   9       28.75       25.47      2.05 o
   4   2   9       33.98       35.37      2.17 o
   5   2   9        7.55        9.75      1.52 o
   6   2   9       40.80       35.87      2.33 o
   7   2   9        0.50        0.03      1.29 o
   8   2   9      180.69      182.38      5.15 o
   9   2   9        2.15        2.28      1.64 o
 -12   3   9      137.91      137.55      7.01 o
 -11   3   9      165.60      166.53      7.01 o
 -10   3   9      135.68      122.71      6.00 o
  -9   3   9       37.09       43.11      4.27 o
  -8   3   9      116.25      121.08      5.69 o
  -7   3   9        1.72        1.81      1.23 o
  -6   3   9      103.66      105.32      4.48 o
  -5   3   9      261.31      270.22      8.51 o
  -4   3   9      271.97      266.25      5.73 o
  -3   3   9      444.31      452.97      4.46 o
  -2   3   9      301.17      280.78      5.77 o
  -1   3   9      548.81      555.44     11.46 o
   0   3   9      133.11      125.80      2.62 o
   1   3   9       13.43       13.20      1.42 o
   2   3   9       40.51       43.72      2.10 o
   3   3   9       33.25       30.36      1.94 o
   4   3   9       56.57       57.62      3.71 o
   5   3   9       59.70       62.12      2.55 o
   6   3   9        1.42        1.37      1.27 o
   7   3   9      148.21      132.50      5.00 o
   8   3   9       29.00       24.67      2.22 o
   9   3   9        1.17        1.48      1.51 o
 -12   4   9       10.38       12.81      3.25 o
 -11   4   9        6.55        5.69      2.64 o
 -10   4   9        0.41        0.00      2.24 o
  -9   4   9       10.38        7.22      2.54 o
  -8   4   9       58.10       58.68      2.73 o
  -7   4   9        2.22       -0.12      1.24 o
  -6   4   9        0.10        0.90      1.24 o
  -5   4   9        0.37        0.35      0.93 o
  -4   4   9       73.31       70.47      2.17 o
  -3   4   9     1282.12     1269.06     17.87 o
  -2   4   9       19.94       18.44      1.43 o
  -1   4   9      348.89      355.25      9.68 o
   0   4   9      131.92      125.72      4.90 o
   1   4   9      206.00      206.82      5.57 o
   2   4   9       26.41       26.42      1.81 o
   3   4   9        1.19        1.25      1.04 o
   4   4   9        0.26       -1.10      1.17 o
   5   4   9      188.51      182.12      5.05 o
   6   4   9       20.78       18.79      1.83 o
   7   4   9       69.05       73.63      3.61 o
   8   4   9       15.51       20.97      2.04 o
 -11   5   9       34.36       36.60      4.17 o
 -10   5   9       89.52       90.99      5.18 o
  -9   5   9       17.63       17.32      2.37 o
  -8   5   9       32.18       34.38      4.48 o
  -7   5   9        0.23       -0.64      1.05 o
  -6   5   9       70.00       77.47      2.37 o
  -5   5   9        1.62        0.99      0.97 o
  -4   5   9        4.61        4.35      1.07 o
  -3   5   9       17.48       21.95      1.48 o
  -2   5   9      256.04      241.07      6.56 o
  -1   5   9      361.81      335.29      6.25 o
   0   5   9        7.74       10.46      1.37 o
   1   5   9       19.56       18.01      1.54 o
   2   5   9       34.80       33.49      2.29 o
   3   5   9        1.87        3.23      1.13 o
   4   5   9        5.37        7.73      1.54 o
   5   5   9        5.69        4.75      1.27 o
   6   5   9        0.73        1.17      1.25 o
   7   5   9       90.09       87.63      3.09 o
 -10   6   9        6.43        5.29      2.44 o
  -9   6   9       19.06       17.29      2.37 o
  -8   6   9       48.17       47.68      2.26 o
  -7   6   9        2.05        2.05      1.16 o
  -6   6   9       49.07       44.54      1.82 o
  -5   6   9        3.81        3.72      1.05 o
  -4   6   9      131.00      130.83      7.37 o
  -3   6   9       58.98       52.40      1.98 o
  -2   6   9      441.50      414.14     11.56 o
  -1   6   9        0.89        0.82      0.96 o
   0   6   9       56.90       59.70      2.30 o
   1   6   9       15.18       12.98      1.44 o
   2   6   9        5.93        3.42      1.15 o
   3   6   9        0.36        0.52      1.10 o
   4   6   9       37.66       39.81      2.08 o
   5   6   9       12.02       14.79      1.83 o
   6   6   9        3.76        5.51      1.43 o
  -8   7   9       10.50       12.16      1.60 o
  -7   7   9       48.50       55.91      2.63 o
  -6   7   9        8.01       10.54      1.23 o
  -5   7   9       18.59       19.75      1.42 o
  -4   7   9       10.08       10.95      1.20 o
  -3   7   9       32.56       36.96      1.84 o
  -2   7   9        1.01        2.25      1.03 o
  -1   7   9       22.80       22.80      1.55 o
   0   7   9       35.54       40.52      3.03 o
   1   7   9       41.62       44.90      3.18 o
   2   7   9        0.31        0.09      1.06 o
   3   7   9        1.19        2.45      1.16 o
   4   7   9        2.94        2.37      1.17 o
   5   7   9        0.82        0.10      1.29 o
  -6   8   9        0.00        0.11      0.99 o
  -5   8   9       50.29       45.21      1.91 o
  -4   8   9        9.66        9.73      1.23 o
  -3   8   9       88.97       91.95      2.46 o
  -2   8   9        0.07        0.28      0.95 o
  -1   8   9        3.97        4.73      1.09 o
   0   8   9        5.10        4.21      1.07 o
   1   8   9       18.62       23.26      1.66 o
   2   8   9        1.18        0.02      1.10 o
   3   8   9       53.90       64.21      5.13 o
 -12   0  10        0.68        1.52      2.95 o
 -10   0  10       15.30        6.00      3.05 o
  -8   0  10       22.47       15.25      3.25 o
  -6   0  10      301.10      281.91      8.34 o
  -4   0  10      191.19      180.96      6.71 o
  -2   0  10     1368.98     1415.32     24.24 o
   0   0  10       29.56       34.60      2.69 o
   2   0  10       60.00       53.41      3.03 o
   4   0  10      165.76      164.01      4.70 o
   6   0  10       14.60       15.92      2.32 o
   8   0  10       42.09       48.24      3.91 o
 -12   1  10       26.72       25.52      4.27 o
 -11   1  10       41.32       50.12      4.88 o
 -10   1  10      171.47      180.05      7.73 o
  -9   1  10      123.04      133.28      6.71 o
  -8   1  10        5.52        8.13      2.64 o
  -7   1  10      460.08      459.72     10.27 o
  -6   1  10      170.41      170.29      6.71 o
  -5   1  10      113.01      124.98      4.20 o
  -4   1  10      416.32      442.77     12.07 o
  -3   1  10      350.33      364.39      4.94 o
  -2   1  10      122.88      119.29      3.08 o
  -1   1  10      654.11      637.29      7.28 o
   0   1  10       39.38       37.63      1.53 o
   1   1  10      131.72      131.87      3.16 o
   2   1  10      768.00      760.85      7.52 o
   3   1  10       44.51       41.92      2.05 o
   4   1  10       87.59       90.08      3.02 o
   5   1  10       72.87       71.46      2.96 o
   6   1  10        5.24        4.74      1.32 o
   7   1  10        0.03       -0.02      1.24 o
   8   1  10        0.00        0.38      1.51 o
   9   1  10        3.36        4.50      1.85 o
 -12   2  10        7.81       10.47      3.46 o
 -11   2  10       38.06       52.46      5.18 o
 -10   2  10        0.36       -0.41      2.44 o
  -9   2  10       17.00       17.69      3.35 o
  -8   2  10       23.97       26.64      3.66 o
  -7   2  10        0.59        0.20      2.13 o
  -6   2  10        4.79        5.20      2.19 o
  -5   2  10       70.74       77.20      3.59 o
  -4   2  10      219.02      219.71      5.99 o
  -3   2  10      787.15      800.13     24.74 o
  -2   2  10       44.83       41.34      1.87 o
  -1   2  10      433.53      418.22      6.41 o
   0   2  10        0.23        0.08      0.91 o
   1   2  10      459.10      448.91      8.39 o
   2   2  10       22.32       24.00      2.21 o
   3   2  10       38.40       42.85      2.71 o
   4   2  10        1.01        1.41      1.42 o
   5   2  10       13.17       11.56      1.98 o
   6   2  10       50.98       42.24      3.06 o
   7   2  10       39.58       47.97      2.71 o
   8   2  10       17.56       18.46      2.14 o
 -12   3  10      133.22      138.97      7.12 o
 -11   3  10        0.09       -1.42      2.54 o
 -10   3  10        8.94       14.44      3.15 o
  -9   3  10       70.60       77.06      5.29 o
  -8   3  10      131.11      131.15      6.20 o
  -7   3  10      232.70      229.50     14.69 o
  -6   3  10      320.23      311.83      6.72 o
  -5   3  10      355.14      363.31     11.61 o
  -4   3  10       18.65       18.81      1.47 o
  -3   3  10       15.13       17.78      1.45 o
  -2   3  10      368.71      362.01      5.87 o
  -1   3  10      418.09      404.66      4.81 o
   0   3  10      122.78      116.00      2.72 o
   1   3  10      123.73      131.73      3.20 o
   2   3  10      120.82      106.14      2.99 o
   3   3  10       33.32       28.08      2.37 o
   4   3  10      173.00      162.58      4.57 o
   5   3  10       99.59       96.92      4.83 o
   6   3  10       34.48       28.29      2.16 o
   7   3  10      119.60      108.22      3.59 o
   8   3  10        1.16        2.95      1.57 o
 -11   4  10        1.72        0.91      2.54 o
 -10   4  10       17.34       16.37      3.25 o
  -9   4  10        4.87        7.01      2.64 o
  -8   4  10        0.06       -0.80      1.53 o
  -7   4  10       32.50       34.50      2.35 o
  -6   4  10      128.49      120.26      3.42 o
  -5   4  10       84.48       93.83      2.59 o
  -4   4  10        0.62        2.09      1.00 o
  -3   4  10       27.58       23.41      1.58 o
  -2   4  10      298.48      297.02      3.96 o
  -1   4  10        0.80        0.78      0.96 o
   0   4  10       84.18       80.25      2.41 o
   1   4  10        1.86        2.80      1.15 o
   2   4  10        9.89        8.71      1.40 o
   3   4  10        0.10       -0.70      1.32 o
   4   4  10       22.13       24.33      2.26 o
   5   4  10       23.71       21.08      2.23 o
   6   4  10       29.60       22.27      2.00 o
   7   4  10        0.00        0.37      1.33 o
 -10   5  10       16.97       12.61      3.05 o
  -9   5  10       33.03       40.06      4.17 o
  -8   5  10       42.32       45.88      2.83 o
  -7   5  10       34.79       41.48      2.59 o
  -6   5  10      148.62      148.28      9.21 o
  -5   5  10      429.15      413.07     12.36 o
  -4   5  10       91.68       90.61      2.55 o
  -3   5  10       58.85       56.41      2.16 o
  -2   5  10       14.82       19.31      1.52 o
  -1   5  10       45.18       45.16      2.02 o
   0   5  10       37.69       45.18      1.98 o
   1   5  10      111.09       99.76      2.91 o
   2   5  10      113.22      118.30      4.09 o
   3   5  10      119.45      121.59      3.81 o
   4   5  10       44.85       47.88      2.80 o
   5   5  10       16.32       16.99      2.05 o
   6   5  10        6.42        6.22      1.69 o
   7   5  10       27.74       21.88      2.63 o
  -9   6  10       26.86       25.63      2.73 o
  -8   6  10        1.18        2.56      1.51 o
  -7   6  10        7.38        7.80      1.45 o
  -6   6  10        0.46        0.52      0.98 o
  -5   6  10        5.70        6.92      1.24 o
  -4   6  10        1.91        1.22      1.02 o
  -3   6  10       86.80       86.21      2.57 o
  -2   6  10       12.79       10.20      1.32 o
  -1   6  10       50.96       52.17      2.07 o
   0   6  10       11.45       11.31      1.34 o
   1   6  10      139.61      128.40      3.33 o
   2   6  10        2.28        1.89      1.24 o
   3   6  10       10.48        9.24      1.49 o
   4   6  10        0.17       -0.04      1.29 o
   5   6  10        1.77        1.27      1.47 o
  -8   7  10        1.09        0.86      1.54 o
  -7   7  10       47.59       52.13      2.35 o
  -6   7  10       26.84       28.86      1.72 o
  -5   7  10        2.12        3.70      1.09 o
  -4   7  10       29.07       29.07      1.65 o
  -3   7  10        0.82        0.59      1.04 o
  -2   7  10       55.96       50.77      2.16 o
  -1   7  10       60.21       61.24      2.27 o
   0   7  10       62.07       65.79      2.32 o
   1   7  10       24.51       26.57      1.95 o
   2   7  10       32.53       29.25      2.04 o
   3   7  10        0.28        0.67      1.18 o
   4   7  10       22.62       21.35      2.85 o
  -5   8  10        0.39        0.70      1.21 o
  -4   8  10       16.18       14.80      1.42 o
  -3   8  10        6.88        6.81      1.23 o
  -2   8  10       29.56       26.66      1.65 o
  -1   8  10       12.00       11.72      1.32 o
   0   8  10        4.43        4.96      1.23 o
   1   8  10        4.28        5.70      1.78 o
 -11   0  11      220.48      222.14      9.15 o
  -9   0  11       78.29       81.74      5.69 o
  -7   0  11        7.25       15.76      3.35 o
  -5   0  11       15.47       10.47      2.85 o
  -1   0  11      257.32      234.00      7.12 o
   1   0  11       98.13       92.86      3.76 o
   3   0  11      110.57      121.99     11.03 o
   5   0  11       99.98       95.20      4.08 o
   7   0  11       68.66       73.20      6.30 o
 -12   1  11        1.09        1.22      2.85 o
 -11   1  11        1.28        2.13      2.74 o
 -10   1  11       19.08       14.64      3.56 o
  -9   1  11        0.01        0.91      2.44 o
  -8   1  11       11.03        6.71      2.74 o
  -7   1  11      113.99      108.07      6.10 o
  -6   1  11      314.58      308.04      8.95 o
  -5   1  11      337.49      304.89      8.54 o
  -4   1  11       34.39       31.10      3.35 o
  -3   1  11        6.17        4.60      1.35 o
  -2   1  11      165.72      165.90      4.28 o
  -1   1  11      275.27      273.53     11.28 o
   0   1  11      161.34      185.76      4.83 o
   1   1  11      136.08      137.77      4.18 o
   2   1  11      259.40      240.24      5.40 o
   3   1  11       15.09       15.48      2.18 o
   4   1  11      276.87      274.48      5.99 o
   5   1  11      145.67      144.60      6.51 o
   6   1  11        1.28        0.67      1.68 o
   7   1  11        2.39        4.14      1.98 o
   8   1  11        5.26        6.46      1.89 o
 -12   2  11       89.53       96.58      6.71 o
 -11   2  11        5.32        7.01      3.25 o
 -10   2  11      154.48      166.83      7.62 o
  -9   2  11       22.62       20.84      3.76 o
  -8   2  11       28.56       32.74      4.17 o
  -7   2  11       16.21       12.50      3.05 o
  -6   2  11        1.44        3.66      2.44 o
  -5   2  11      107.90      112.63      4.14 o
  -4   2  11      140.03      131.13      3.51 o
  -3   2  11        6.29        4.78      1.41 o
  -2   2  11        7.74        9.09      1.25 o
  -1   2  11      516.31      499.57      5.15 o
   0   2  11        6.18        4.39      1.35 o
   1   2  11       51.64       51.02      3.15 o
   2   2  11        4.99        4.32      1.63 o
   3   2  11        6.62        7.65      1.75 o
   4   2  11       45.63       43.61      3.00 o
   5   2  11       19.27       20.78      2.40 o
   6   2  11        9.12        8.91      2.07 o
   7   2  11        4.14        5.48      2.07 o
 -11   3  11        5.50        2.03      2.85 o
 -10   3  11        2.49        3.46      2.74 o
  -9   3  11        0.02        0.20      2.34 o
  -8   3  11        0.16       -0.10      2.24 o
  -7   3  11       64.22       70.05      5.08 o
  -6   3  11        5.07        5.56      1.83 o
  -5   3  11      253.25      270.03     14.30 o
  -4   3  11       60.52       61.30      2.31 o
  -3   3  11      221.99      202.92      5.00 o
  -2   3  11      416.20      405.51      9.30 o
  -1   3  11       71.61       67.04      2.36 o
   0   3  11        0.92        0.41      0.99 o
   1   3  11       46.89       45.61      2.40 o
   2   3  11      104.98      107.59      5.34 o
   3   3  11      213.61      196.21      5.29 o
   4   3  11       88.71       94.09      3.84 o
   5   3  11        6.58        7.02      2.64 o
   6   3  11       50.70       49.06      3.29 o
   7   3  11        6.94        5.12      1.94 o
 -11   4  11      237.54      268.80      9.25 o
 -10   4  11       10.05       10.88      3.25 o
  -9   4  11      104.16      104.82      6.00 o
  -8   4  11       37.63       42.60      4.37 o
  -7   4  11       14.06       17.60      2.42 o
  -6   4  11       38.37       37.28      2.46 o
  -5   4  11        5.60        4.93      1.22 o
  -4   4  11       44.67       42.15      2.07 o
  -3   4  11      103.72      102.91      4.86 o
  -2   4  11       19.62       20.21      1.60 o
  -1   4  11        4.32        4.27      1.12 o
   0   4  11        2.45        2.12      1.11 o
   1   4  11       27.53       24.26      1.71 o
   2   4  11        2.71        1.35      1.47 o
   3   4  11       19.55       18.38      2.19 o
   4   4  11        4.38        5.85      1.73 o
   5   4  11       30.09       25.97      2.47 o
   6   4  11        2.95        1.52      1.65 o
 -10   5  11       27.74       27.14      3.86 o
  -9   5  11        1.06        0.71      2.44 o
  -8   5  11        1.59        4.52      1.60 o
  -7   5  11       16.58       16.99      2.37 o
  -6   5  11        2.16        1.45      1.36 o
  -5   5  11       64.75       58.04      2.66 o
  -4   5  11       36.75       35.90      1.99 o
  -3   5  11      103.36       97.59      2.68 o
  -2   5  11      239.74      237.74      5.50 o
  -1   5  11       51.18       49.02      2.14 o
   0   5  11       20.70       18.93      1.59 o
   1   5  11        0.01        0.46      1.21 o
   2   5  11      144.42      133.95      5.69 o
   3   5  11       12.45       14.91      2.01 o
   4   5  11       29.33       24.87      2.44 o
   5   5  11        9.78       10.83      1.98 o
  -8   6  11       26.92       33.62      4.18 o
  -7   6  11       29.73       30.75      2.11 o
  -6   6  11       11.51       15.99      1.61 o
  -5   6  11       53.73       54.90      2.31 o
  -4   6  11        0.06        0.63      1.05 o
  -3   6  11        3.88        3.49      1.18 o
  -2   6  11        0.00       -0.15      1.08 o
  -1   6  11        2.54        1.70      1.14 o
   0   6  11        8.58        6.52      1.27 o
   1   6  11        0.77        0.65      1.21 o
   2   6  11       15.35       14.99      1.71 o
   3   6  11        5.62        5.98      1.69 o
   4   6  11       20.40       19.83      2.23 o
  -6   7  11       19.63       22.59      1.67 o
  -5   7  11        5.62        4.45      1.17 o
  -4   7  11        2.41        2.01      1.16 o
  -3   7  11       17.37       16.20      1.62 o
  -2   7  11       62.47       67.79      2.43 o
  -1   7  11       20.43       18.45      1.66 o
   0   7  11        0.85        0.66      1.15 o
   1   7  11       36.90       34.79      2.02 o
   2   7  11        4.45        6.16      1.49 o
   0   0  12       29.25       31.21      3.96 o
   2   0  12        4.89        6.40      2.74 o
   4   0  12        3.19        5.08      2.95 o
   6   0  12        0.93        2.13      3.05 o
 -11   1  12       14.70       12.50      3.66 o
 -10   1  12       76.61       63.54      5.59 o
  -9   1  12       23.19       24.09      4.17 o
  -8   1  12       77.02       64.25      5.18 o
  -7   1  12       77.18       74.52      5.39 o
  -6   1  12       19.81       15.66      3.25 o
  -5   1  12        0.53        1.93      2.34 o
  -4   1  12       36.65       30.09      3.86 o
  -3   1  12       87.95      100.95      6.30 o
  -2   1  12      337.01      344.37      6.55 o
  -1   1  12        0.37        0.67      1.54 o
   0   1  12      110.77      129.03      4.49 o
   1   1  12       31.26       31.83      2.72 o
   2   1  12        1.80        2.17      1.61 o
   3   1  12       67.54       65.38      3.57 o
   4   1  12       26.51       29.57      2.73 o
   5   1  12       31.11       24.87      2.73 o
   6   1  12        4.14        6.07      2.12 o
   7   1  12        0.56       -0.41      2.95 o
 -11   2  12      245.15      254.87      9.66 o
 -10   2  12        2.03        5.29      3.05 o
  -9   2  12      179.23      178.42      7.93 o
  -8   2  12        0.72       -2.34      2.34 o
  -7   2  12      128.73      139.99      6.61 o
  -6   2  12       16.17       11.28      3.05 o
  -5   2  12       27.56       28.06      3.86 o
  -4   2  12       11.75       11.09      2.12 o
  -3   2  12      147.46      136.83      3.62 o
  -2   2  12      107.74      117.26      3.41 o
  -1   2  12      291.15      284.20     11.99 o
   0   2  12        2.49        2.18      1.59 o
   1   2  12       56.78       62.33      6.25 o
   2   2  12       12.32        9.73      2.00 o
   3   2  12        4.44        4.35      1.76 o
   4   2  12       23.94       21.53      2.51 o
   5   2  12        0.40        0.86      1.75 o
   6   2  12       13.26       14.29      2.40 o
 -11   3  12        4.88        8.13      3.46 o
 -10   3  12      110.44      119.86      6.91 o
  -9   3  12        0.17        1.93      2.44 o
  -8   3  12       25.57       23.89      3.86 o
  -7   3  12       45.96       47.78      4.88 o
  -6   3  12       41.38       45.32      3.66 o
  -5   3  12        0.38        1.25      1.32 o
  -4   3  12        2.45        1.32      1.35 o
  -3   3  12        0.07       -0.28      1.07 o
  -2   3  12       89.14       88.16      2.62 o
  -1   3  12      129.37      129.58      3.13 o
   0   3  12       32.87       32.95      2.31 o
   1   3  12        0.48        0.60      1.53 o
   2   3  12      226.37      213.95      5.79 o
   3   3  12       34.91       39.48      2.98 o
   4   3  12        9.05        9.57      2.01 o
   5   3  12        1.80        3.23      1.82 o
   6   3  12        3.80        1.09      1.93 o
 -10   4  12      147.90      148.53      7.32 o
  -9   4  12        5.22        4.17      2.85 o
  -8   4  12      172.92      185.03      7.62 o
  -7   4  12        7.74        8.81      2.29 o
  -6   4  12       42.85       52.40      3.41 o
  -5   4  12       15.16       13.85      1.82 o
  -4   4  12       79.50       80.87      2.65 o
  -3   4  12       61.45       58.01      2.39 o
  -2   4  12        0.72        0.46      1.09 o
  -1   4  12        1.93        2.28      1.15 o
   0   4  12      180.99      180.26      3.95 o
   1   4  12        8.55       10.26      1.69 o
   2   4  12        0.43        0.68      1.56 o
   3   4  12        0.00        0.14      1.58 o
   4   4  12        0.89        2.36      1.72 o
   5   4  12        2.67        2.05      1.76 o
  -9   5  12       18.39       19.01      3.66 o
  -8   5  12        6.21        4.32      2.15 o
  -7   5  12        2.10        2.96      1.95 o
  -6   5  12       11.91       14.28      1.96 o
  -5   5  12       15.41       19.05      1.70 o
  -4   5  12       49.72       48.52      2.31 o
  -3   5  12       60.07       65.47      3.18 o
  -2   5  12      172.01      181.64      4.80 o
  -1   5  12      131.53      116.83      3.05 o
   0   5  12       33.57       34.57      2.09 o
   1   5  12       33.18       33.21      2.35 o
   2   5  12        9.67        8.69      1.95 o
   3   5  12        8.11        6.81      1.94 o
   4   5  12        0.36       -1.51      1.53 o
  -7   6  12        0.33        1.26      2.00 o
  -6   6  12       11.72       10.84      1.91 o
  -5   6  12       26.99       31.75      2.06 o
  -4   6  12        0.08        0.58      1.18 o
  -3   6  12        8.94        7.21      1.37 o
  -2   6  12       18.92       21.92      1.82 o
  -1   6  12       20.01       25.52      1.90 o
   0   6  12        0.42        1.17      1.18 o
   1   6  12        5.01        7.51      1.65 o
   2   6  12        0.05       -0.75      1.50 o
   3   6  12       18.53       17.89      3.25 o
  -4   7  12        0.00        0.69      1.22 o
  -3   7  12       13.99       14.12      1.64 o
  -2   7  12       18.55       15.70      1.68 o
  -1   7  12       15.90       15.88      1.73 o
   0   7  12        7.75        6.39      1.71 o
   3   0  13      204.96      231.69      9.35 o
   5   0  13        1.46        6.00      3.35 o
 -11   1  13       72.76       71.37      6.71 o
 -10   1  13      100.87       86.62      6.71 o
  -9   1  13       51.62       55.00      5.79 o
  -8   1  13       47.05       52.87      5.59 o
  -7   1  13       70.83       77.77      6.10 o
  -2   1  13       36.61       39.95      4.68 o
  -1   1  13       47.18       49.82      5.08 o
   0   1  13       20.45       18.60      3.76 o
   1   1  13        4.50        2.85      2.74 o
   2   1  13       10.52       13.22      3.56 o
   3   1  13       45.95       42.90      4.98 o
   4   1  13       10.69       10.17      3.46 o
   5   1  13        1.94        0.00      2.64 o
   6   1  13        5.01        3.76      3.15 o
 -10   2  13       42.42       45.14      5.59 o
  -9   2  13        0.15        3.25      2.85 o
  -8   2  13      200.07      213.29      8.74 o
  -7   2  13        0.79        3.25      2.85 o
  -6   2  13      211.49      226.71      8.44 o
  -5   2  13       13.19       12.00      3.35 o
  -4   2  13       28.79       29.60      2.94 o
  -3   2  13      167.71      174.94      5.32 o
  -2   2  13        5.18        6.03      1.93 o
  -1   2  13       19.89       19.91      2.44 o
   0   2  13      132.88      143.76     10.62 o
   1   2  13       35.21       32.52      2.80 o
   2   2  13        0.65       -1.45      1.54 o
   3   2  13       35.23       40.65      4.83 o
   4   2  13       24.59       27.26      4.27 o
   5   2  13        1.03        0.01      1.81 o
 -10   3  13      152.26      157.07      8.03 o
  -9   3  13       26.97       23.08      4.17 o
  -8   3  13       11.74        9.66      3.25 o
  -7   3  13      120.87      124.23      6.91 o
  -6   3  13        8.33        8.23      2.95 o
  -5   3  13      116.59      131.13      8.13 o
  -4   3  13       76.06       81.13      4.33 o
  -3   3  13       74.21       73.08      3.21 o
  -2   3  13        0.35       -0.16      1.33 o
  -1   3  13        1.21        0.36      1.40 o
   0   3  13        2.90       10.19      5.74 o
   1   3  13        3.98        4.13      1.82 o
   2   3  13       34.60       36.31      3.05 o
   3   3  13        1.85        0.24      1.63 o
   4   3  13        6.01        6.15      2.01 o
   5   3  13        0.50        1.78      1.98 o
  -9   4  13        0.02        0.10      2.74 o
  -8   4  13        0.07        1.02      2.74 o
  -7   4  13       42.97       44.94      4.98 o
  -6   4  13       17.64       19.27      3.51 o
  -5   4  13       72.23       74.95      5.34 o
  -4   4  13        0.13        0.02      1.18 o
  -3   4  13        0.09       -1.16      1.16 o
  -2   4  13        1.16        1.89      1.25 o
  -1   4  13       64.51       64.59      3.12 o
   0   4  13        0.02       -0.27      1.37 o
   1   4  13        4.32        6.50      1.94 o
   2   4  13        2.20        1.34      1.78 o
   3   4  13       68.00       73.94      6.10 o
   4   4  13        5.41        6.77      2.11 o
  -8   5  13       43.48       42.50      4.88 o
  -7   5  13       39.78       39.84      3.49 o
  -6   5  13       92.78      101.98     13.98 o
  -5   5  13       16.51       20.97      1.86 o
  -4   5  13        1.46        1.58      1.25 o
  -3   5  13        3.18        1.77      1.26 o
  -2   5  13        6.70        8.06      1.48 o
  -1   5  13        3.67        3.51      1.32 o
   0   5  13       15.43       16.81      2.01 o
   1   5  13        2.97        2.29      1.50 o
   2   5  13       39.37       31.24      2.91 o
   3   5  13        8.33        7.22      2.08 o
  -5   6  13       53.97       56.08      2.59 o
  -4   6  13       25.79       24.69      2.01 o
  -3   6  13       74.70       71.89      3.46 o
  -2   6  13        0.56       -0.30      1.23 o
  -1   6  13        6.26        4.25      1.38 o
   0   6  13        2.17        2.71      1.56 o
   0   1  14      322.14      328.07     10.78 o
   1   1  14        0.01        0.71      2.85 o
   2   1  14        7.55        2.95      2.95 o
   3   1  14        4.08        4.37      3.25 o
   4   1  14        3.94        4.37      3.25 o
  -9   2  14       13.26       11.28      3.56 o
  -8   2  14        0.23       -0.41      2.95 o
  -7   2  14        3.79        2.54      2.95 o
  -6   2  14       12.81       13.22      3.56 o
  -5   2  14       22.27       23.99      4.07 o
  -3   2  14       56.51       66.49      6.40 o
  -2   2  14       45.48       38.12      4.78 o
  -1   2  14      150.28      151.48      7.52 o
   0   2  14       58.61       55.61      6.00 o
   1   2  14        9.11        4.90      2.03 o
   2   2  14        0.00        0.59      1.88 o
   3   2  14       75.42       86.31      6.81 o
   4   2  14        9.76        6.61      3.46 o
  -9   3  14      148.33      152.29      8.13 o
  -8   3  14       77.61       81.53      6.40 o
  -7   3  14       43.80       47.78      5.59 o
  -6   3  14       82.66       84.28      6.00 o
  -5   3  14       95.84       93.63      6.20 o
  -4   3  14      157.53      153.90     17.94 o
  -3   3  14       66.60       70.66      4.22 o
  -2   3  14       36.34       39.10      3.34 o
  -1   3  14        1.20        0.36      1.73 o
   0   3  14        1.19        0.04      1.79 o
   1   3  14       82.43       78.93      4.18 o
   2   3  14        6.67        6.05      2.14 o
   3   3  14        0.54        0.26      1.82 o
  -8   4  14        0.09       -0.10      2.74 o
  -7   4  14        0.09       -0.30      2.85 o
  -6   4  14       11.31       14.19      2.72 o
  -5   4  14        0.09       -1.08      2.01 o
  -4   4  14        0.09       -0.09      1.86 o
  -3   4  14        0.53        0.27      1.47 o
  -2   4  14        6.16        7.48      1.79 o
  -1   4  14        0.13       -0.81      1.49 o
   0   4  14       59.68       64.35      3.83 o
   1   4  14        4.41        3.59      1.98 o
   2   4  14       12.80        6.71      3.05 o
  -6   5  14        4.94        4.84      2.34 o
  -5   5  14      176.33      190.59      9.86 o
  -4   5  14       19.50       20.88      1.96 o
  -3   5  14       18.35       16.85      1.85 o
  -2   5  14        1.14       -0.86      1.53 o
  -1   5  14        0.00        1.99      1.57 o
   0   5  14       36.44       43.15      2.93 o
   3   1  15       23.09       30.80      4.98 o
  -1   2  15       13.80       16.06      3.86 o
   0   2  15        5.68        5.79      3.15 o
   1   2  15        6.40        6.20      3.56 o
   2   2  15        1.83       -1.32      3.15 o
  -7   3  15      168.79      177.91      8.74 o
  -6   3  15      112.27      125.15      7.73 o
  -5   3  15       62.79       60.18      5.69 o
  -3   3  15       26.62       26.74      4.68 o
  -2   3  15        0.01        1.32      3.15 o
  -1   3  15       20.90       18.20      4.17 o
   0   3  15       59.94       68.01      6.51 o
   1   3  15       56.23       56.63      6.20 o
  -5   4  15       13.42       13.22      2.77 o
  -4   4  15        0.58        2.29      2.30 o
  -3   4  15        8.53        5.61      3.10 o
  -2   4  15        1.20       -0.41      2.95 o
  -1   4  15        9.56       10.67      2.46 o
 
